# Supplementary material for: TRAM-LAG1-CLN8 family proteins are acyltransferases regulating phospholipid composition
Source: Sci Adv. 2025 Feb 19;11(8):eadr3723. doi: 10.1126/sciadv.adr3723 (PMC11838012; doi:10.1126/sciadv.adr3723)
Supplement: Supplementary file 2 — Data S1 to S4 [file sciadv.adr3723_data_s1_to_s4.zip]

Archive with 1 entries (1 files):
- adr3723_data_s1_to_s4.xlsx
