# Supplementary material for: TRAM-LAG1-CLN8 family proteins are acyltransferases regulating phospholipid composition
Source: Sci Adv. 2025 Feb 19;11(8):eadr3723. doi: 10.1126/sciadv.adr3723 (PMC11838012; doi:10.1126/sciadv.adr3723)
Supplement: Supplementary file 2 — Data S1 to S4 [file sciadv.adr3723_data_s1_to_s4.zip › adr3723_data_s1_to_s4.xlsx]

## Sheet: Data S1
Raw peak area
Analyte	m/z [M+H]+	Average Rt(min)	Cell process blank	HeLa Wild-Type poolReplicate 1	HeLa Wild-Type poolReplicate 2	HeLa WildType poolReplicate 3	HeLa TLCD1 KO poolReplicate 1	HeLa TLCD1 KO poolReplicate 2	HeLa TLCD1 KO poolReplicate 3	HeLa WildType clone 1Replicate 1	HeLa Wild-Type clone 1Replicate 2	HeLa Wild-Type clone 1Replicate 3	HeLa Wild-Type clone 2Replicate 1	HeLa WildType clone 2Replicate 2	HeLa Wild-Type clone 2Replicate 3	HeLa TLCD1 KO cloneReplicate 1	HeLa TLCD1 KO cloneReplicate 2	HeLa TLCD1 KO cloneReplicate 3	U20S WildType poolReplicate 1	U20S Wild-Type poolReplicate 2	U20S Wild-Type poolReplicate 3	U20S TLCD1 KO poolReplicate 1	U20S TLCD1 KO poolReplicate 2	U20S TLCD1 KO poolReplicate 3	U20S Wild-Type clone 1Replicate 1	U20S Wild-Type clone 1Replicate 2	U20S Wild-Type clone 1Replicate 3	U20S Wild-Type clone 2Replicate 1	U20S Wild-Type clone 2Replicate 2	U20S Wild-Type clone 2Replicate 3	U20S TLCD1 KO cloneReplicate 1	U20S TLCD1 KO cloneReplicate 2	U20S TLCD1 KO cloneReplicate 3
PE_(34:1)	718.54	4.781	1022823	323442016	247678528	334266464	226621664	262905840	284863424	406042976	357097440	364049728	386503616	501827200	466527712	174225984	136395712	162948000	452470944	308375296	374076768	422441856	481332160	478324864	320393152	317281824	281737472	355689632	292593728	350430400	249679024	335023936	351086656
PE_(34:2)	716.522	4.303	0	31976050	36474448	48400664	13833164	16381483	14568852	60096140	57193532	56300912	72805912	84652608	70898408	3395886	2760778	2950138	79423552	62738664	72010648	39881720	44357948	37446056	45367312	51841376	43546836	55814276	47756456	53277824	15610148	8792467	27803344
PE_(35:1)	732.551	5.03	272498	58395152	51667456	60382700	50499292	57636212	59174580	85272544	77450752	76899144	67384104	72601752	61996048	47563592	39992792	45232972	67229472	43623528	56258048	69521040	70607784	70317088	61606088	61502384	55332180	54037652	40089364	46999548	60681672	75000520	81197984
PE_(36:1)	746.57	5.243	1536460	656801664	550024576	675760320	619140288	650323072	768717376	980133056	823570688	832270784	777015616	752027328	720604288	684706624	530213824	633257600	555907968	348950816	438149792	644515072	656209152	779223872	534242880	530513024	484870720	549634944	384455968	479587040	474171072	618381440	628483840
PE_(36:2)	744.552	4.827	650733	437945248	391061888	439387168	272985888	285726080	287068864	583056256	545398464	512833408	535794592	579050688	540088448	140657856	96303600	116888976	504555168	368091232	423248576	332549696	344170048	353178176	450851072	449710208	416803552	378737056	312815392	365854304	173583712	226734464	358149856
PE_(36:3)	742.532	4.526	0	22794256	19443560	14291035	12141941	11863632	13953182	24201268	15048657	12170438	20843466	22668110	18892396	2465419	2786712	2607654	53729628	33865832	39679024	37887264	38791876	41199288	33687428	39930676	32309456	40626392	30680874	32727224	23189976	30292006	35086824
PE_(36:4)	740.522	4.294	108448	169853872	148309248	190822272	156995312	156905920	167919024	196762096	168466912	172589696	180482432	208568656	171049120	105614880	80521424	87501480	199999568	160533120	173055568	209236928	222665904	222261728	190251088	192440608	160493344	178655360	148140144	167946448	135480480	207151008	224838512
PE_(36:5)	738.505	3.708	0	51213608	42724832	57256400	17614076	18413586	23529930	63430500	57737060	60780112	56714696	57860872	57978220	9620944	8476736	8672229	78568616	54833940	67569152	29040442	30198896	34088916	62135440	64218496	59674320	64781840	55482120	64910028	9133609	10850432	8904539
PE_(38:3)	770.568	5.035	577818	89350256	75912408	90734208	76472656	83837280	85806320	108294280	103964264	92547584	106373176	116874792	95698688	39998032	35054760	37565860	156139440	107493008	134696016	145614064	152487040	146283008	147179600	144716848	130481696	171223888	130016144	143825520	152052000	176881040	196527728
PE_(38:4)	768.553	4.836	3200829	747361472	644515456	734102720	830804928	839194176	905471552	816152448	760733504	738733632	618223488	644962880	592125248	741238336	605557248	648369472	856139392	637128128	720813504	993391232	1001832320	1041689216	850340032	862339840	793578112	794162624	686700800	803040832	844921408	1060216384	1161428608
PE_(38:5)	766.538	4.502	341210	211573056	184941472	229882240	210618400	227650816	276695072	248797568	219139120	219553888	201776128	200802384	192478288	140464432	104811992	142118112	194220160	128044784	169714976	228500736	242375344	287142592	220403904	233235648	212839824	216629280	169622656	204446752	205463536	288504608	327466528
PE_(38:5)	766.531	4.346	0	207921232	169804160	197704208	102669160	122927296	120531192	261770832	234481520	210391488	245780048	258627248	222343984	57129624	50199016	50032280	215851776	158910864	170796240	135417472	131941896	142592592	178735248	199458256	168991504	158781904	134932224	158573904	65840048	100729896	107699912
PE_(38:6)	764.522	4.145	13043	106453368	89923208	99659624	72559360	79472592	94237000	118015560	114571376	112769432	123463520	127110288	115230520	27663202	28056254	26835748	31125994	22491290	27402656	32865788	34252100	32793222	33412126	34895688	34402424	25842086	20574688	23936642	23537968	35700468	36603964
PE 33:1(d7)	711.566	4.502	120034480	120954016	119988296	116344248	130836448	124310944	122683400	125588208	116543864	113706376	122936984	124044744	118165072	121132080	112687864	132803528	127597472	126487016	120852488	122369560	115351096	119690176	115098512	115829736	117408008	119179832	114119288	109659448	120954776	111092592	126998520
Internal standard - 50 ng per sample			50 ng =	0.0702675	nmol
PE amount in nmol
Analyte	m/z [M+H]+	Average Rt(min)	Cell process blank	HeLa Wild-Type poolReplicate 1	HeLa Wild-Type poolReplicate 2	HeLa WildType poolReplicate 3	HeLa TLCD1 KO poolReplicate 1	HeLa TLCD1 KO poolReplicate 2	HeLa TLCD1 KO poolReplicate 3	HeLa WildType clone 1Replicate 1	HeLa Wild-Type clone 1Replicate 2	HeLa Wild-Type clone 1Replicate 3	HeLa Wild-Type clone 2Replicate 1	HeLa WildType clone 2Replicate 2	HeLa Wild-Type clone 2Replicate 3	HeLa TLCD1 KO cloneReplicate 1	HeLa TLCD1 KO cloneReplicate 2	HeLa TLCD1 KO cloneReplicate 3	U20S WildType poolReplicate 1	U20S Wild-Type poolReplicate 2	U20S Wild-Type poolReplicate 3	U20S TLCD1 KO poolReplicate 1	U20S TLCD1 KO poolReplicate 2	U20S TLCD1 KO poolReplicate 3	U20S Wild-Type clone 1Replicate 1	U20S Wild-Type clone 1Replicate 2	U20S Wild-Type clone 1Replicate 3	U20S Wild-Type clone 2Replicate 1	U20S Wild-Type clone 2Replicate 2	U20S Wild-Type clone 2Replicate 3	U20S TLCD1 KO cloneReplicate 1	U20S TLCD1 KO cloneReplicate 2	U20S TLCD1 KO cloneReplicate 3
PE_(34:1)	718.54	4.781	1022823	0.187902	0.145045	0.201884	0.12171	0.148609	0.163157	0.227184	0.215304	0.224973	0.220915	0.28427	0.277423	0.101067	0.0850508	0.0862172	0.249174	0.171312	0.2175	0.242576	0.293209	0.280814	0.1956	0.192477	0.168617	0.209712	0.180161	0.224549	0.145049	0.211907	0.194254
PE_(34:2)	716.522	4.303	0	0.0185763	0.0213602	0.0292322	0.00742929	0.00925973	0.00834438	0.0336242	0.0344836	0.0347925	0.0416139	0.0479531	0.0421601	0.00196992	0.00172151	0.00156094	0.0437383	0.0348533	0.0418693	0.022901	0.0270212	0.0219838	0.0276967	0.0314493	0.0260623	0.0329077	0.0294054	0.0341393	0.00906857	0.00556135	0.0153834
PE_(35:1)	732.551	5.03	272498	0.0339243	0.0302575	0.0364689	0.0271213	0.0325792	0.0338925	0.0477106	0.0466972	0.0475216	0.038515	0.0411267	0.0368663	0.0275912	0.0249379	0.0239332	0.0370231	0.0242342	0.0327102	0.0399206	0.0430116	0.0412816	0.0376105	0.0373101	0.0331158	0.0318602	0.0246845	0.0301163	0.0352524	0.0474388	0.0449264
PE_(36:1)	746.57	5.243	1536460	0.381565	0.322105	0.408134	0.332518	0.367599	0.440287	0.548392	0.496554	0.514321	0.444122	0.426	0.428511	0.397192	0.33062	0.335062	0.306137	0.193853	0.254754	0.370096	0.399738	0.457466	0.326155	0.321833	0.29019	0.324061	0.236724	0.30731	0.275465	0.391134	0.347736
PE_(36:2)	744.552	4.827	650733	0.254422	0.229014	0.265373	0.146611	0.161508	0.16442	0.326224	0.328836	0.316917	0.306246	0.328014	0.321167	0.0815942	0.060051	0.061847	0.277857	0.204486	0.24609	0.190958	0.209655	0.207343	0.275244	0.272814	0.249453	0.2233	0.192612	0.234432	0.100842	0.143413	0.198162
PE_(36:3)	742.532	4.526	0	0.0132422	0.0113865	0.00863124	0.006521	0.00670599	0.00799175	0.0135408	0.00907325	0.00752101	0.0119136	0.0128408	0.0112345	0.00143017	0.00173768	0.00137973	0.0295887	0.0188135	0.0230707	0.0217558	0.0236305	0.0241872	0.0205661	0.0242237	0.0193369	0.023953	0.0188914	0.0209709	0.013472	0.0191601	0.0194133
PE_(36:4)	740.522	4.294	108448	0.0986756	0.0868528	0.115249	0.0843165	0.088692	0.0961765	0.11009	0.101573	0.106656	0.103159	0.118148	0.101715	0.0612661	0.0502099	0.0462978	0.110139	0.0891812	0.10062	0.120149	0.13564	0.130485	0.116148	0.116743	0.0960537	0.105334	0.0912154	0.107617	0.0787061	0.131026	0.124402
PE_(36:5)	738.505	3.708	0	0.0297522	0.0250205	0.0345807	0.00945988	0.0104084	0.0134769	0.0354898	0.0348113	0.0375605	0.0324166	0.0327764	0.0344771	0.00558101	0.00528574	0.00458855	0.0432675	0.030462	0.0392869	0.0166757	0.018396	0.0200129	0.0379336	0.0389578	0.0357145	0.0381949	0.0341624	0.041593	0.00530608	0.00686304	0.00492683
PE_(38:3)	770.568	5.035	577818	0.0519075	0.0444558	0.0548	0.0410707	0.0473895	0.049146	0.0605914	0.0626829	0.057192	0.0608001	0.066206	0.0569078	0.0232025	0.0218587	0.0198764	0.0859855	0.0597158	0.0783166	0.0836151	0.0928893	0.0858796	0.089853	0.0877917	0.078092	0.100952	0.0800558	0.0921604	0.0883332	0.11188	0.108738
PE_(38:4)	768.553	4.836	3200829	0.434175	0.377441	0.44337	0.446195	0.47436	0.518613	0.456643	0.458667	0.456518	0.35336	0.365352	0.352111	0.429985	0.377601	0.343058	0.471473	0.353945	0.419104	0.570429	0.610278	0.611553	0.519132	0.523134	0.474949	0.468232	0.422827	0.514572	0.490849	0.670601	0.642612
PE_(38:5)	766.538	4.502	341210	0.122912	0.108305	0.13884	0.113116	0.128681	0.158478	0.139204	0.132125	0.135678	0.11533	0.113748	0.114458	0.081482	0.0653565	0.075196	0.106956	0.0711329	0.0986777	0.131211	0.147646	0.168575	0.134556	0.141491	0.127383	0.127723	0.104443	0.131005	0.119362	0.182483	0.181185
PE_(38:5)	766.531	4.346	0	0.120791	0.0994407	0.119406	0.0551399	0.0694854	0.0690348	0.146463	0.141375	0.130016	0.140481	0.146504	0.132218	0.0331403	0.031302	0.0264725	0.118869	0.08828	0.0993064	0.0777599	0.080374	0.083713	0.109118	0.121	0.10114	0.0936166	0.0830828	0.101611	0.0382491	0.063713	0.0595897
PE_(38:6)	764.522	4.145	13043	0.0618435	0.0526608	0.0601906	0.038969	0.0449224	0.0539747	0.0660306	0.0690783	0.0696885	0.0705685	0.0720041	0.0685225	0.0160472	0.0174947	0.014199	0.017141	0.0124946	0.0159328	0.0188723	0.0208651	0.0192522	0.0203981	0.0211693	0.0205895	0.0152363	0.0126686	0.0153381	0.0136742	0.022581	0.0202528
			Sum total	1.80969	1.55335	1.91616	1.43018	1.5902	1.77699	2.21119	2.13126	2.13936	1.93944	2.05494	1.97777	1.26155	1.07323	1.03969	1.89735	1.35276	1.66724	1.90692	2.10235	2.15255	1.91001	1.9304	1.7207	1.79508	1.51093	1.85541	1.41363	2.00776	1.96158
PE molar percentage
Analyte	m/z [M+H]+	Average Rt(min)	Cell process blank	HeLa Wild-Type poolReplicate 1	HeLa Wild-Type poolReplicate 2	HeLa WildType poolReplicate 3	HeLa TLCD1 KO poolReplicate 1	HeLa TLCD1 KO poolReplicate 2	HeLa TLCD1 KO poolReplicate 3	HeLa WildType clone 1Replicate 1	HeLa Wild-Type clone 1Replicate 2	HeLa Wild-Type clone 1Replicate 3	HeLa Wild-Type clone 2Replicate 1	HeLa WildType clone 2Replicate 2	HeLa Wild-Type clone 2Replicate 3	HeLa TLCD1 KO cloneReplicate 1	HeLa TLCD1 KO cloneReplicate 2	HeLa TLCD1 KO cloneReplicate 3	U20S WildType poolReplicate 1	U20S Wild-Type poolReplicate 2	U20S Wild-Type poolReplicate 3	U20S TLCD1 KO poolReplicate 1	U20S TLCD1 KO poolReplicate 2	U20S TLCD1 KO poolReplicate 3	U20S Wild-Type clone 1Replicate 1	U20S Wild-Type clone 1Replicate 2	U20S Wild-Type clone 1Replicate 3	U20S Wild-Type clone 2Replicate 1	U20S Wild-Type clone 2Replicate 2	U20S Wild-Type clone 2Replicate 3	U20S TLCD1 KO cloneReplicate 1	U20S TLCD1 KO cloneReplicate 2	U20S TLCD1 KO cloneReplicate 3
PE_(34:1)	718.54	4.781	1022823	10.3831	9.33762	10.5359	8.51015	9.34531	9.18163	10.2743	10.1022	10.5159	11.3907	13.8335	14.0271	8.01133	7.92477	8.2926	13.1328	12.6639	13.0455	12.7208	13.9467	13.0457	10.2408	9.97088	9.79935	11.6826	11.9238	12.1024	10.2607	10.5544	9.90294
PE_(34:2)	716.522	4.303	0	1.02649	1.37511	1.52556	0.519466	0.5823	0.469579	1.52064	1.61799	1.62631	2.14567	2.33355	2.1317	0.156151	0.160405	0.150136	2.30523	2.57645	2.51129	1.20094	1.28528	1.02129	1.45008	1.62916	1.51464	1.83321	1.94618	1.83999	0.64151	0.276993	0.784236
PE_(35:1)	732.551	5.03	272498	1.87459	1.94789	1.90323	1.89636	2.04875	1.9073	2.15769	2.19106	2.22131	1.98588	2.00135	1.86403	2.18709	2.32363	2.30196	1.9513	1.79146	1.96194	2.09346	2.04588	1.9178	1.96912	1.93277	1.92456	1.77486	1.63373	1.62316	2.49376	2.36277	2.29031
PE_(36:1)	746.57	5.243	1536460	21.0846	20.7362	21.2996	23.2501	23.1165	24.7771	24.8008	23.2986	24.0409	22.8995	20.7305	21.6664	31.4845	30.8061	32.2272	16.135	14.3302	15.28	19.4081	19.0138	21.2523	17.0761	16.6719	16.8647	18.0527	15.6674	16.5629	19.4864	19.4811	17.7273
PE_(36:2)	744.552	4.827	650733	14.0589	14.7432	13.8492	10.2512	10.1565	9.25272	14.7534	15.4292	14.8137	15.7904	15.9622	16.2388	6.46779	5.59537	5.94861	14.6445	15.1162	14.7603	10.014	9.97241	9.63246	14.4106	14.1326	14.4972	12.4396	12.7479	12.635	7.13354	7.14291	10.1022
PE_(36:3)	742.532	4.526	0	0.731739	0.733033	0.450445	0.455957	0.421707	0.449735	0.612376	0.425722	0.351555	0.614279	0.624873	0.568037	0.113366	0.161912	0.132706	1.55948	1.39075	1.38376	1.14089	1.124	1.12366	1.07676	1.25486	1.12378	1.33437	1.25031	1.13026	0.953008	0.954302	0.989678
PE_(36:4)	740.522	4.294	108448	5.45263	5.59134	6.0146	5.89553	5.57741	5.41231	4.97877	4.76588	4.98542	5.31901	5.74944	5.14292	4.85643	4.6784	4.45305	5.80489	6.59252	6.03513	6.30068	6.4518	6.06189	6.08102	6.04763	5.58226	5.86791	6.03702	5.80014	5.56767	6.52596	6.34191
PE_(36:5)	738.505	3.708	0	1.64405	1.61075	1.80469	0.661448	0.654534	0.758409	1.60501	1.63337	1.75569	1.67144	1.595	1.74323	0.442394	0.49251	0.441339	2.28042	2.25183	2.3564	0.874485	0.87502	0.92973	1.98604	2.01813	2.07558	2.12775	2.26101	2.24171	0.375352	0.341826	0.251166
PE_(38:3)	770.568	5.035	577818	2.86831	2.86194	2.85989	2.87172	2.9801	2.76568	2.74022	2.94112	2.67333	3.13493	3.22179	2.87737	1.83921	2.03673	1.91177	4.53187	4.41435	4.69738	4.38483	4.41835	3.98967	4.70432	4.54786	4.5384	5.62382	5.29843	4.96711	6.24868	5.57236	5.54337
PE_(38:4)	768.553	4.836	3200829	23.9917	24.2986	23.1385	31.1986	29.8302	29.1849	20.6515	21.5209	21.339	18.2197	17.7792	17.8034	34.0839	35.1837	32.9962	24.849	26.1646	25.1376	29.9136	29.0283	28.4107	27.1795	27.0998	27.6021	26.0842	27.9845	27.7336	34.7226	33.4004	32.7599
PE_(38:5)	766.538	4.502	341210	6.7919	6.9724	7.24575	7.9092	8.09213	8.91835	6.29544	6.19938	6.34202	5.94655	5.53535	5.78723	6.45889	6.08972	7.23255	5.63715	5.25834	5.91863	6.88076	7.02288	7.83143	7.0448	7.32965	7.40297	7.11516	6.91248	7.06071	8.44367	9.08888	9.23669
PE_(38:5)	766.531	4.346	0	6.67466	6.40171	6.23152	3.85546	4.3696	3.88492	6.62371	6.63342	6.07736	7.2434	7.12936	6.6852	2.62696	2.91663	2.5462	6.265	6.5259	5.95634	4.07778	3.82305	3.88902	5.71294	6.26816	5.87784	5.21517	5.49877	5.47646	2.70574	3.17334	3.03784
PE_(38:6)	764.522	4.145	13043	3.41735	3.39015	3.14121	2.72477	2.82495	3.03742	2.9862	3.24119	3.25745	3.6386	3.50394	3.46463	1.27202	1.63011	1.3657	0.903417	0.923636	0.955638	0.989676	0.992463	0.894391	1.06796	1.09663	1.19658	0.84878	0.838462	0.826668	0.967309	1.12469	1.03247
			Sum total	100	100	100	100	100	100	100	100	100	100	100	100	100	100	100	100	100	100	100	100	100	100	100	100	100	100	100	100	100	100

## Sheet: Data S2
Raw peak area				Whole cell												HA immunoprecipitation
Analyte	m/z [M+H]+	Average Rt(min)	Cell process blank	HeLa Wild-Type pool MYC R1	HeLa Wild-Type pool MYC R2	HeLa Wild-Type pool MYC R3	HeLa TLCD1 KO pool MYC R1	HeLa TLCD1 KO pool MYC R2	HeLa TLCD1 KO pool MYC R3	HeLa Wild-Type pool HA R1	HeLa Wild-Type pool HA R2	HeLa Wild-Type pool HA R3	HeLa TLCD1 KO pool HA R1	HeLa TLCD1 KO pool HA R2	HeLa TLCD1 KO pool HA R3	HeLa Wild-Type pool MYC R1	HeLa Wild-Type pool MYC R2	HeLa Wild-Type pool MYC R3	HeLa Wild-Type pool MYC R4	HeLa Wild-Type pool MYC R5	HeLa Wild-Type pool MYC R6	HeLa TLCD1 KO pool MYC R1	HeLa TLCD1 KO pool MYC R2	HeLa TLCD1 KO pool MYC R3	HeLa TLCD1 KO pool MYC R4	HeLa TLCD1 KO pool MYC R5	HeLa TLCD1 KO pool MYC R6	HeLa Wild-Type pool HA R1	HeLa Wild-Type pool HA R2	HeLa Wild-Type pool HA R3	HeLa Wild-Type pool HA R4	HeLa Wild-Type pool HA R5	HeLa Wild-Type pool HA R6	HeLa TLCD1 KO pool HA R1	HeLa TLCD1 KO pool HA R2	HeLa TLCD1 KO pool HA R3	HeLa TLCD1 KO pool HA R4	HeLa TLCD1 KO pool HA R5	HeLa TLCD1 KO pool HA R6
PE_(34:1)	718.537	4.718	742932	343817760	341144704	340233088	340072064	314831744	264047072	350043904	312941504	266913264	304698496	282987584	223240784	2003120	1871571	1586680	3533556	3281598	1662733	2328287	1890441	1656014	2113135	1152605	379603	27306620	32015638	18225404	19827974	20095492	16661860	15132478	28797830	22402478	11600947	12993753	12498741
PE_(34:2)	716.513	4.226	0	47829240	37133312	33998728	14083679	11487764	15494121	29588274	40002036	26355968	4682528	13221879	10761303	425905	237353	0	209031	433564	0	0	186576	0	2076	5211	0	5643540	6392468	3876510	2086399	2484992	1401154	1001117	1733647	1210626	421533	992890	327704
PE_(35:1)	732.549	4.96	4774	49319992	42556684	44199272	58207368	48586564	42652532	40669524	44813276	39715892	51980232	47607120	42471444	168995	760	173668	564986	541694	223907	132274	149953	64607	555832	295713	267407	3301596	3994630	2048114	3606111	3346542	2664403	2483078	4278610	3357996	2334194	2715345	2946462
PE_(36:1)	746.57	5.179	0	575312512	501210272	592086464	722118208	638819840	565881408	541818688	546992512	506816672	654708608	627773632	483307104	1813137	1590174	1475729	3326100	2706516	1500312	2418647	2415452	2010258	3208590	2232226	1682387	24729052	28642436	17868950	20410270	20737364	17023544	17972646	34653888	22961764	12969833	14607940	14802113
PE_(36:2)	744.546	4.748	398413	425018528	406239712	402178016	232053664	205460048	179463056	363627200	407017152	363859616	202852256	184204000	179733152	2843412	2355586	1976371	3985567	4426811	2009885	1491236	1481718	1398046	2126016	1233889	1229771	30710638	31785928	18651264	22876418	23587134	20368910	10508161	19847736	12810429	7621392	8300150	7883833
PE_(36:4)	740.522	4.184	0	188519920	182112560	182465600	224847280	200636784	181529504	25658428	186873264	168427072	202790448	190342736	159596480	615588	671341	419380	1699245	1006236	353833	742414	979255	794094	1358254	722024	88200	10554671	10012577	7059490	8090048	7372211	7175960	8087521	11906634	8848717	5414690	6866984	5790613
PE_(36:5)	738.505	3.74	0	39854388	34900436	40602504	26990914	19293904	20660978	35021912	39141884	37842212	19266066	23577722	12380334	147383	195480	104168	31015	188954	52820	19592	0	0	0	0	31006	2297984	2374187	1257619	1442830	1355544	1168611	721246	1194022	948032	425955	413550	385625
PE_(38:4)	768.554	4.741	0	698593408	615370432	699458560	793164352	758590848	711582272	621810048	656997056	595186688	800154496	722444800	743258176	1996703	1205948	1583445	5926374	4598730	2246966	2758445	3395376	1998035	6703021	3498736	2486813	41589472	48276152	27185258	54645092	48143368	46161204	38097668	71519064	47185496	49969928	51190492	45947112
PE_(38:5)	766.538	4.44	0	173299536	127661144	155203392	190606240	187606384	178180816	172011024	161638880	151558064	194283616	181179152	158030528	160817	0	47044	839968	637584	254666	433756	377769	237912	789517	400536	359686	6414680	7381192	638080	7249366	7162794	6591986	6588526	10970348	7470698	7286664	7864434	7279974
PE_(38:5)_18:1	766.538	4.265	0	185379728	209249536	213033856	173533520	142246560	134214048	183582080	222545952	162747328	146565216	160466928	118318688	894454	711003	596369	1817272	1434224	683827	901141	725244	403417	730124	347657	340272	15473170	17264098	9004481	13212098	12292100	10735505	7756462	13439675	9722529	6961825	6638178	7450429
PE_(38:6)	764.522	4.066	0	117781456	112660240	122405752	129231768	125412440	109998512	116389120	119022720	109441824	126461448	119818072	91145400	47173	199451	132655	526503	370650	198857	287037	263963	201509	79293	232582	181784	3489239	3971825	469055	3012447	2859102	2187404	2671702	4199762	3249101	1949252	2125388	2015353
PE_(40:7)	790.536	4.748	0	4357594	6504872	4669707	7841760	5020526	6426676	3804274	6496297	4856680	7002574	5546371	6717022	235481	116432	59567	345053	373038	133027	176975	299223	154514	391996	85584	169113	2779114	2917618	2148407	3447227	2623202	3071330	2541839	4333928	2667505	3104981	2921930	2704434
PE 33:1(d7)	711.567	4.407	43156700	45869440	37440524	41461688	37325940	40686508	45310476	48369148	41820548	46033348	44709552	41525524	42904164	39357748	36100660	37025900	44602416	48206220	45186984	35063568	34071952	37937992	45524028	46688828	45437712	42544688	43292132	37700928	43666200	45429452	47773748	43114292	43354436	39117028	45428164	46945452	47852172
Internal standard - 25 ng per sample				25 ng =	0.0351338	nmol
PC_(28:0)	678.507	3.086	0	305886016	270843648	306734720	316406272	315283328	248690976	272502976	312272352	235932096	251176384	261330880	204987408	1768951	2035290	11662760	6979098	1467662	1863252	9962454	10809560	1377658	1440955	1080535	8246514	1664296	1240269	5945712	3173148	1657825	903282	6163378	3996238	1043678	974052	5602596	4498266
PC_(29:0)	692.523	3.476	0	170852016	152039824	167435040	205295904	164325760	147454144	161162720	187697296	142090496	166902256	156209648	128786400	666678	790373	3601009	2238885	478289	558208	2905584	3391404	467956	497252	2224018	2654860	851912	762053	2571227	1937973	848052	404130	2821696	1936986	422398	374869	2412294	1975654
PC_(30:1)	704.523	3.192	0	720737536	638301696	655912448	833805248	678879360	564735296	641081920	716324608	568523136	591957568	563053760	492579488	2045666	2160362	17456608	11241383	1695628	1941551	13852637	16079647	1678551	2017509	9474989	12415309	1985466	1304799	14865571	4398394	1880055	1141525	9634465	9943014	1128501	720240	8195362	5763380
PC_(31:0)	720.554	4.2	0	825529472	802414016	815625216	991210688	976990464	780485888	877803200	802954368	822918144	1003535936	954587456	825755008	3680004	3536112	2671945	6364879	5559982	2498149	4234844	3681663	3384819	5628606	3313392	2704906	17362888	12516523	8782500	13705898	14078759	11163231	12248421	18601292	13064451	12951157	10641568	10983062
PC_(31:1)	718.538	3.623	105602	552384768	486618720	538930368	673285440	549367872	514383296	539604352	550778112	524793216	535646496	573505216	419032992	2262020	2542700	15349421	10436173	2041207	2830111	13638715	16235090	2025267	2353198	8523937	12654547	3077149	2537913	9982769	7133750	2851779	1836778	10259510	7732884	1681230	1586978	9267413	8223822
PC_(32:0)	734.57	4.517	286062	6406040576	5833950720	6163560448	6426264576	6281929216	5338914304	5534559232	6064573440	5634763264	6145844736	6176686592	5229062144	48908768	42834044	33552916	70043136	54744144	37275016	51273440	47727904	38615952	56719040	35920300	34333336	184372592	172678864	111439920	156235760	160160336	142122496	127312584	196357552	161047552	119881016	109768944	130751296
PC_(32:1)	732.554	3.982	454523	9941883904	9344482304	9691515904	10927989760	10027325440	8913357824	9553433600	10008569856	8903378944	9406216192	8935024640	7462146560	73160896	86051824	297656000	336631488	69910424	78637784	512013664	508117152	61304196	66807284	316275424	426825120	82260976	60149408	293459424	176046784	78072544	40026040	302380320	198859680	46348364	39325040	262045536	216356928
PC_(32:2)	730.539	3.445	0	870828608	725769920	823748992	1048791808	1111643776	929146752	1016342784	927797504	700440576	798409728	719858176	606855936	6821815	4834361	6095146	4795637	4670077	2720259	7923827	6964548	4416216	3249077	2703580	2285862	58669348	41656196	35908360	19694660	21461438	20101416	26581198	41061948	33582256	11806801	14139596	14299306
PC_(33:0)	748.586	4.704	0	425647104	396369824	417268704	446956960	404941248	345241120	405780384	418086240	358804768	458329376	381063264	352658368	593894	2229217	1777746	2939639	2440830	1463535	2715878	2578683	2022423	606034	1637369	1397654	10912761	10244729	1836388	8203102	7507084	6596300	7144468	12567751	10229327	5962846	6087082	6139420
PC_(33:1)	746.571	4.292	0	1581424384	1513285120	1630136320	1755929600	1747628544	1495891840	1549709312	1732902144	1419353344	1680004864	1705467264	1411336576	7300444	8882811	43437148	35894980	6448379	7109272	44275912	52516864	5235252	6112444	26357906	42677112	10555665	9820791	39034308	29923560	9766240	6108606	37658248	30783682	5514122	4804230	31765488	29938854
PC_(34:0)	762.601	5.015	0	1020958272	855178368	953358656	986298880	924668032	814215232	873410624	1056929536	882764096	1042888192	1004999872	826422912	3616358	2911019	2490344	6710606	5171443	3210034	3937680	3588359	3353454	6151726	3629180	2801136	13616557	12035084	8274718	15401854	13897789	12252582	10198167	16959532	12486416	13316563	12257073	12519173
PC_(34:1)	760.585	4.581	3805506	13338000000	12628000000	13272000000	13940000000	12717000000	12647000000	12864000000	13599000000	12274000000	13425000000	13698000000	11168000000	171830096	152681232	138039856	227670128	207995152	123834592	194479904	177194800	148670880	182801872	124324896	120098760	1052061696	1010779968	631827840	724965184	794683264	672302272	762108928	1088948096	899505088	502952288	519495424	555358080
PC_(34:2)	758.57	4.135	1351300	5038773248	4602896384	4824596480	5536486400	5094994432	4473973760	4716649472	5047107584	4318661632	4894898176	4666598912	3902526720	8577950	10190625	27851306	38004768	34541676	19185632	37569232	34728952	30489500	7073542	18418958	17382394	277272864	271716352	45686324	148201904	48132328	134986208	167477776	252285728	195819360	91080408	106364088	111559232
PC_(34:3)	756.554	3.623	372540	398467552	346357184	374204160	469618816	398648384	369584608	385508448	395589216	362356384	370142080	389130144	290331136	2449547	2385749	15279422	9195716	2312751	2240183	14662156	13440314	1915374	2110375	10159089	9901574	2342521	1819075	7598495	5441404	2400099	1650969	8358892	5477050	1332806	1332785	7219587	6232166
PC_(35:0)	776.617	5.156	10601	38954424	34205188	38430324	43472492	41277492	34009340	36757580	37747788	33769152	42806488	40064468	31519370	59630	10760	46040	139810	79404	0	72506	87135	28436	79553	27004	64523	453812	373977	243816	358971	298464	230316	293630	617341	446155	254013	224275	191487
PC_(35:1)	774.6	4.839	0	817257472	745785792	742953216	873899584	795295296	747873728	752907328	639269376	695928512	820238848	788805120	720161600	1362986	1163049	1213154	6208220	5963446	2047992	2209421	2289793	1835816	4013134	3192417	1257134	10675667	10587854	5495966	20565014	20154878	13112110	10725129	14759172	11076431	15883994	17342350	16438709
PC_(35:2)	772.586	4.389	18981	866213376	786840512	828741120	915379520	879681152	763217472	848394688	864175936	744872256	871718592	826610496	734797568	3689681	4512505	3554051	6011302	5880594	796171	5165761	4310106	4067995	5834044	4147686	3912240	24310794	23525354	14913034	21353080	20416368	18015744	19734116	29309832	22868874	17733986	18003964	18683882
PC_(36:1)	788.617	5.063	582828	3584908544	3184278272	3527281664	3827544832	3640840448	3203855872	3242052352	3701447424	3245572096	3696266240	3756595968	2877761792	14307176	12771465	11416373	25110704	20151770	12080532	16485869	16623624	13999634	22074782	13610900	11209704	84621416	78650336	51100136	74982320	72759424	67385784	65663888	104115288	84164584	58742200	61051368	65261364
PC_(36:2)	786.601	4.653	838173	5709405696	5555662848	6021172224	6262210560	5619270144	4953097728	5736795136	5957481984	5215626752	5753684992	5306690048	4799362048	49709192	43107700	42280228	63623364	61430668	34196076	59128988	52069424	44009976	53294928	36188464	32308862	403421312	381004800	72387680	258307680	253204464	233066752	256510848	403235072	318813568	169048336	188995616	196061152
PC_(36:3)	784.585	4.238	0	1103681664	1065105728	1173701888	1340518912	1191795584	1101536000	1140815104	1093610496	931235584	1213525120	1203012480	1012837120	4128905	4669144	38500476	22914242	3550942	4417648	31300164	39374276	3428976	3710030	21598216	26900134	5318959	4901184	23682278	29825474	5185808	2846682	23128546	17960330	2381212	2361327	19213014	18590982
PC_(36:4)	782.569	4.026	118558	2188566016	2084152832	2162610176	2150126848	2086894080	1900742144	2232609280	2122191360	2010604032	2139379456	2072380800	1699908224	5495792	6265148	58599824	37966496	5056880	5324998	58794736	56433052	4392506	5104714	30131240	46304200	10861695	7935961	48366732	35413704	8672038	4260214	45877920	34458536	4285429	4058567	40272812	34618420
PC_(36:5)	780.554	3.627	0	1187341696	878936576	1090329984	1124676608	1066236032	936361216	1102085888	1029337792	1047637824	996969472	1045871168	842471936	1268496	1800984	13248298	11567870	1242028	1675891	14030885	17284844	1312189	1269655	7983504	12744796	4058816	2751891	15187361	14566364	2825256	1465187	12794051	11645535	1395684	1211813	11878452	11558189
PC_(37:1)	802.632	5.244	0	118092912	103849464	111449848	135421056	123111152	99164496	114304344	112643760	99468152	118419600	112306440	88781832	85597	85507	55878	411149	286641	74416	130052	107390	85572	316658	162750	45903	1765417	1458488	783492	1646715	1663334	1445984	1298316	2167274	1723288	1246942	1241342	1298556
PC_(37:2)	800.616	4.873	0	279397056	252865312	253087616	305729152	279754432	241482736	251954112	277666976	226301136	261375104	258957872	228609744	780319	687016	607392	1711671	1477292	596427	1019071	1129222	747068	1468362	722100	648380	8051646	7762296	4413795	7436045	7173653	5648026	5980328	9494477	6591942	4242428	5530417	4986746
PC_(37:3)	798.601	4.49	0	68928224	55419692	51654732	66481740	67990536	56345096	62111564	61949608	58432252	66092556	66017196	51969572	88574	112347	77953	97975	111577	29078	101026	123115	71875	189963	97535	63522	1094565	756820	969856	1220555	791979	718420	1114894	853548	673332	895588	879740	1004452
PC_(37:4)	796.585	4.339	0	96761520	86747656	94150208	85281104	100718592	80296952	98254328	93854200	84666680	99369304	94557168	91003152	25191	105628	738300	703099	0	0	1040712	1236074	0	27778	353254	990463	425797	183854	1461344	1630672	190964	54494	1235704	1204700	75374	91168	1126214	1046172
PC_(38:1)	816.641	5.457	0	111232648	99034632	114304320	129265456	111515760	101060160	99615672	122319112	95424080	100977056	115799216	84484096	69601	144950	66305	193927	159168	66131	230333	149594	77224	243226	68520	0	1856194	1658615	1196626	1430499	1728228	1379806	1269921	2128711	1900668	1141746	1219414	804602
PC_(38:2)	814.631	5.087	13478	720980544	618894208	693642112	800463616	730677632	638232896	608963200	692054592	582917056	647167744	655925184	492153376	3277687	2906620	2786454	3996013	3525861	2157800	3667449	3547503	2940600	3071377	2083481	1850604	24247684	23773168	15288332	13904893	14470805	13106478	15305855	25170988	19736374	8270180	9803207	10754721
PC_(38:3)	812.616	4.733	0	408064352	301026624	400711808	364548608	401376128	348301440	404959776	398969056	376271200	382223040	361462624	325871456	1382611	1262451	1242414	2370904	1973943	947208	1827176	1614184	1319363	1495205	1132162	958708	14750180	15310309	9046479	9393542	10049853	9416214	9257370	14126513	11161200	7653664	7266812	6834182
PC_(38:4)	810.6	4.621	106582	928229184	901809088	1014399104	933175296	889683968	762351744	986823936	991764992	922350528	1068152704	958142912	903214592	1999801	1464484	1924535	6642786	4697290	2370493	2536990	2210801	1948047	6268606	3068747	2352890	15568976	15483668	9424839	27102542	21822280	20187592	14011943	22414520	15616022	26508100	22305830	19139040
PC_(38:5)	808.585	4.299	0	345599744	363479712	397080160	346888032	379602624	341947264	392272928	416578560	336866272	396528192	440574784	348687424	15091	249144	3504770	3281466	78089	228214	3960962	5205659	169608	71692	1770330	5407044	1871955	1435975	7047705	7675244	683088	186895	5362826	5652994	2350	89766	5233408	4727538
PC_(40:2)	842.663	5.482	32181	83141720	76887832	87177776	100736536	88260400	78363056	74882328	89462208	71439312	74997872	83710704	59949152	506242	636811	94235	303972	243626	299385	534033	367809	149206	333040	259168	54416	2562543	2463212	1485394	1471892	1815403	1564671	1829507	2837821	2179906	1187501	1131696	1078092
PC_(40:4)	838.632	4.981	0	165203056	127117008	264588336	197297344	150736128	249715168	111507360	156413440	221866288	279202240	263423440	223280080	185473	232522	299364	791584	1419215	149851	488221	349972	189143	1382473	222348	351109	2249411	2778604	1067111	2386615	3390874	1724827	2252510	3736905	2666874	4704194	2770807	2783574
PC_(40:6)	834.601	4.517	0	358736480	329830752	337601568	377457184	369034336	299978784	323540000	367859680	322715776	378704640	371070336	319047744	575740	470187	447595	2351665	1266663	600910	698776	689259	575766	1990231	789881	772222	4637911	5066824	2584633	8061581	6932236	6597646	4485887	6537220	5088795	8811864	7303982	6937596
PC_(40:7)	832.582	4.42	0	9739617	2162343	7928592	6799941	9629681	9278310	11303985	7809044	9155563	7506566	8478222	10926188	917	0	0	0	0	0	441	446	0	38299	0	0	985525	686017	825722	446442	828969	333262	282315	964016	485676	361498	219781	406765
PC 33:1(d7)	753.614	4.263	4761937408	4143291136	4128200192	4304807424	3944224512	4434974720	4297697280	4377778176	4253396992	4024734208	4274891008	4614851072	4448591872	5045950464	4758531072	4839943680	4707452928	5194759168	4872514048	4956759552	4728843264	4807460864	5060386816	5254423552	4943889920	4813615616	5001487872	4830134272	5042545664	4994861056	4881453056	4975436288	4816466944	5061120512	5146913792	4980161024	5164280832
Internal standard - 800 ng per sample				800 ng =	1.06155	nmol
	m/z [M-H]-
CL_(66:03)	1373.95	6.526	0	355928	287782	470330	341893	360928	374227	391455	341254	331454	340886	406997	322116	0	0	0	0	0	0	0	0	0	0	0	0	211382	260164	193416	123144	129868	113065	168636	257497	193151	49367	59080	88023
CL_(66:04)	1371.93	6.363	0	295247	264543	340787	331357	275219	236989	276593	294747	274126	278046	211353	209249	0	0	0	0	0	0	0	0	0	0	0	0	265952	253340	179057	105672	104996	86196	122104	200108	141697	47543	39497	65851
CL_(68:02)	1403.99	6.861	0	527069	518410	671382	632268	519689	543622	649321	601840	661422	614327	611640	624424	0	0	0	0	0	0	0	0	0	0	0	0	199083	234098	134565	187687	163910	132575	148747	227733	164040	117553	127692	95034
CL_(68:03)	1401.98	6.704	0	599170	544828	718636	597715	668721	647154	659725	640162	603940	616413	626648	640900	0	3915	0	0	0	0	0	0	0	3127	0	0	319048	406692	228618	230824	228732	169502	227054	328603	279032	173223	150544	171152
CL_(68:04)	1399.96	6.54	0	1806750	1518004	2262727	1879801	1878334	1801832	1880925	1882100	1685251	1725623	1965084	1684836	15310	20210	17757	15314	31970	0	25652	38561	20015	14114	14626	4642	1090846	1321813	919680	662241	636849	534410	726384	1205824	915266	281234	372157	407755
CL_(68:05)	1397.95	6.395	0	636110	583108	707747	760926	670724	582034	643715	674710	643306	665006	631738	506473	0	0	0	15376	7141	0	0	2958	0	3717	2928	0	354087	374644	252866	241971	213438	192657	229727	302996	255316	109149	127076	171295
CL_(69:04)	1413.98	6.63	0	390222	317851	462354	486030	492559	459651	441060	415165	449726	411443	461070	408164	0	0	0	0	0	0	0	0	0	0	0	0	191786	208606	97131	114960	124875	86933	148204	193884	156436	63037	92774	76441
CL_(69:05)	1411.96	6.488	0	192600	188009	308632	283127	254745	240598	229487	240559	208004	322223	327492	256549	0	0	0	0	0	0	0	0	0	0	0	0	79575	75191	37955	53501	31570	42776	60166	103890	74186	32098	36384	50453
CL_(70:03)	1430.01	6.866	0	394730	341825	467391	507113	404530	427788	448942	477759	484256	417552	461374	474969	0	0	0	0	0	0	0	0	0	0	0	0	165531	178686	113326	119775	131349	87046	111256	163405	132654	92169	85441	85970
CL_(70:04)	1428	6.717	0	1677940	1461770	1839647	1635978	1770219	1752200	1699571	1869189	1632128	1635596	1642585	1674803	15249	15716	21168	36934	33817	4454	26649	23648	4028	16300	8687	6397	852033	1015770	580685	642968	615655	494292	655015	925457	745172	455678	402643	477564
CL_(70:07)	1421.94	6.541	0	399615	277064	442542	367450	420909	365894	432531	380543	362046	364256	378674	338159	0	0	0	0	0	0	0	0	0	0	0	0	175717	243931	136151	94627	97398	91502	149125	226176	149199	35938	42285	49955
CL_(71:04)	1442.02	6.793	0	178951	174589	253048	254968	245443	228880	200858	260389	213501	289998	248213	209264	0	0	0	0	0	0	0	0	0	0	0	0	41609	79180	16545	54130	28545	45078	27363	56471	81646	40081	49454	36050
CL_(71:05)	1440	6.651	0	374871	304052	444021	452770	460949	421067	437037	413543	423858	454077	506111	472018	0	0	0	0	0	0	0	0	0	0	0	0	99749	117095	57345	103756	106677	76301	114277	124645	108074	81581	95482	92175
CL_(72:04)	1456.03	6.88	11339	509099	449612	606567	659256	525461	496516	616404	559602	565157	614231	599585	585217	0	0	0	0	0	0	0	0	0	0	0	0	215233	244451	150524	151018	157038	120657	178577	258105	198629	81134	132940	107239
CL_(72:05)	1454.01	6.737	0	1175343	1044062	1339443	1345440	1328993	1369554	1299232	1470105	1229339	1437592	1388906	1402149	0	0	3418	28353	17738	0	0	7167	0	12660	0	0	453537	516813	284226	454254	436771	352992	396458	587160	419506	350663	338359	416708
CL_(72:07)	1449.98	6.718	0	406864	341720	455121	433569	449087	453250	439908	472525	390710	415297	387795	384802	0	0	0	0	0	0	0	0	0	0	0	0	166479	176186	107813	79288	103811	65164	112286	181911	124746	60885	43709	64043
CL_(72:08)	1447.96	6.569	0	653417	497510	641619	629097	624442	620833	637956	635090	645888	621267	681987	630069	0	0	0	0	0	0	0	0	0	0	0	0	184111	219104	136574	138633	136862	103273	148782	250215	165571	64167	92607	83348
CL_(72:09)	1445.95	6.424	0	181436	146544	209084	190440	207827	156781	176258	198513	193249	187519	188042	164862	0	0	0	0	0	0	0	0	0	0	0	0	44828	38801	14648	26880	13748	25970	20396	50576	36181	24737	22896	25338
CL_(74:08)	1475.99	6.737	0	278991	260075	322157	322304	343300	348042	339779	347003	333313	318945	336363	352562	0	0	0	0	0	0	0	0	0	0	0	0	72601	100642	37954	55535	65943	39264	65814	130596	82907	28163	44213	38621
CL_(74:09)	1473.98	6.594	0	381332	311907	367801	414284	378900	378910	358505	398383	383822	394496	452630	429324	0	0	0	0	0	0	0	0	0	0	0	0	75787	78820	38000	77934	50879	46436	44272	83084	54591	47762	75252	38710
PG 33:1(d7)	740.545	3.457	98111576	108505232	84616008	88851784	89341048	100741712	102591632	118942504	84213264	99659160	94738992	94526848	103499856	86836456	98188056	95945936	102747776	90698432	93878336	101911128	94794376	89085968	93263704	88143640	105583616	106661336	96128736	100520296	95434896	99715464	99432776	90545248	97189744	92436320	105390168	94748752	96489000
Internal standard - 150 ng per sample				800 ng =	0.202554	nmol
Amount in nmol				Whole cell												HA immunoprecipitation
Analyte	m/z [M+H]+	Average Rt(min)	Cell process blank	HeLa Wild-Type pool MYC R1	HeLa Wild-Type pool MYC R2	HeLa Wild-Type pool MYC R3	HeLa TLCD1 KO pool MYC R1	HeLa TLCD1 KO pool MYC R2	HeLa TLCD1 KO pool MYC R3	HeLa Wild-Type pool HA R1	HeLa Wild-Type pool HA R2	HeLa Wild-Type pool HA R3	HeLa TLCD1 KO pool HA R1	HeLa TLCD1 KO pool HA R2	HeLa TLCD1 KO pool HA R3	HeLa Wild-Type pool MYC R1	HeLa Wild-Type pool MYC R2	HeLa Wild-Type pool MYC R3	HeLa Wild-Type pool MYC R4	HeLa Wild-Type pool MYC R5	HeLa Wild-Type pool MYC R6	HeLa TLCD1 KO pool MYC R1	HeLa TLCD1 KO pool MYC R2	HeLa TLCD1 KO pool MYC R3	HeLa TLCD1 KO pool MYC R4	HeLa TLCD1 KO pool MYC R5	HeLa TLCD1 KO pool MYC R6	HeLa Wild-Type pool HA R1	HeLa Wild-Type pool HA R2	HeLa Wild-Type pool HA R3	HeLa Wild-Type pool HA R4	HeLa Wild-Type pool HA R5	HeLa Wild-Type pool HA R6	HeLa TLCD1 KO pool HA R1	HeLa TLCD1 KO pool HA R2	HeLa TLCD1 KO pool HA R3	HeLa TLCD1 KO pool HA R4	HeLa TLCD1 KO pool HA R5	HeLa TLCD1 KO pool HA R6
PE_(34:1)	718.537	4.718	742932	0.263348	0.320126	0.288306	0.320099	0.271865	0.204742	0.25426	0.262905	0.203715	0.239439	0.239429	0.182809	0.00178814	0.00182144	0.0015056	0.00278342	0.0023917	0.00129281	0.00233295	0.00194935	0.00153361	0.00163084	0.000867346	0.00029352	0.02255	0.0259823	0.0169844	0.0159536	0.0155412	0.0122535	0.0123314	0.0233373	0.0201212	0.00897208	0.00972447	0.00917676
PE_(34:2)	716.513	4.226	0	0.0366349	0.0348455	0.0288098	0.0132565	0.00991996	0.0120141	0.021492	0.033606	0.0201155	0.00367963	0.0111867	0.00881232	0.000380196	0.000230996	0	0.000164656	0.000315991	0	0	0.00019239	0	1.60218e-06	3.92132e-06	0	0.00466048	0.00518781	0.00361255	0.00167871	0.00192182	0.00103044	0.000815809	0.00140492	0.00108735	0.00032601	0.000743074	0.000240605
PE_(35:1)	732.549	4.96	4774	0.0377767	0.0399347	0.0374535	0.0547888	0.0419556	0.0330728	0.029541	0.037648	0.0303121	0.0408472	0.0402793	0.0347794	0.000150858	7.39645e-07	0.000164793	0.000445045	0.000394799	0.000174092	0.000132539	0.000154626	5.98315e-05	0.000428971	0.000222527	0.000206767	0.00272649	0.00324184	0.00190865	0.00290147	0.00258811	0.00195945	0.00202346	0.00346732	0.00301605	0.00180525	0.00203215	0.00216334
PE_(36:1)	746.57	5.179	0	0.440661	0.47033	0.501722	0.679708	0.551636	0.438785	0.393559	0.459533	0.386815	0.514485	0.531144	0.395775	0.00161855	0.00154758	0.00140031	0.00262	0.00197257	0.00116652	0.00242349	0.00249073	0.00186167	0.00247627	0.00167977	0.00130087	0.0204215	0.0232448	0.0166522	0.0164221	0.0160376	0.0125195	0.0146459	0.028083	0.0206236	0.0100308	0.0109325	0.0108679
PE_(36:2)	744.546	4.748	398413	0.325544	0.381211	0.340797	0.218425	0.17742	0.139156	0.264127	0.341938	0.277706	0.159406	0.155851	0.147182	0.00253825	0.0022925	0.00187537	0.00313947	0.00322636	0.00156272	0.00149422	0.00152789	0.00129471	0.00164078	0.000928513	0.000950895	0.0253611	0.0257959	0.0173812	0.0184063	0.0182416	0.0149797	0.00856308	0.0160843	0.0115059	0.00589432	0.00621179	0.00578842
PE_(36:4)	740.522	4.184	0	0.144397	0.170892	0.154618	0.211642	0.173255	0.140758	0.0186374	0.156994	0.128548	0.159357	0.161044	0.130692	0.000549521	0.00065336	0.000397948	0.00133851	0.000733367	0.000275112	0.0007439	0.00100977	0.000735398	0.00104825	0.00054333	6.81988e-05	0.00871614	0.00812571	0.00657879	0.00650924	0.00570144	0.00527734	0.00659051	0.00964895	0.00794766	0.00418768	0.00513922	0.00425155
PE_(36:5)	738.505	3.74	0	0.0305265	0.0327502	0.0344057	0.0254057	0.0166607	0.0160205	0.0254388	0.0328834	0.0288821	0.0151397	0.0199486	0.0101381	0.000131565	0.000190244	9.88447e-05	2.44308e-05	0.000137714	4.10686e-05	1.96312e-05	0	0	0	0	2.39747e-05	0.00189769	0.00192677	0.00117198	0.0011609	0.00104834	0.00085942	0.000587742	0.000967617	0.000851494	0.00032943	0.000309499	0.000283131
PE_(38:4)	768.554	4.741	0	0.535089	0.577457	0.592706	0.746581	0.655061	0.551761	0.451662	0.551948	0.454261	0.628779	0.611243	0.608646	0.00178241	0.00117365	0.00150253	0.00466826	0.00335166	0.00174706	0.00276397	0.00350119	0.00185035	0.00517314	0.00263283	0.00192288	0.0343449	0.0391785	0.0253341	0.0439674	0.0372326	0.0339479	0.0310457	0.0579579	0.0423806	0.0386463	0.0383107	0.033735
PE_(38:5)	766.538	4.44	0	0.132739	0.119796	0.131516	0.179412	0.162003	0.138161	0.124943	0.135794	0.115673	0.152672	0.153291	0.12941	0.000143558	0	4.46399e-05	0.000661651	0.000464685	0.000198008	0.000434624	0.000389542	0.000220326	0.00060932	0.000301407	0.00027812	0.0052973	0.00599021	0.000594631	0.00583283	0.00553949	0.00484788	0.00536898	0.0088902	0.00670996	0.00563544	0.00588571	0.00534506
PE_(38:5)_18:1	766.538	4.265	0	0.141992	0.196357	0.18052	0.163342	0.122833	0.10407	0.133348	0.186963	0.124213	0.115174	0.135767	0.0968899	0.000798459	0.00069196	0.000565893	0.00143148	0.00104529	0.000531689	0.000902945	0.000747845	0.000373598	0.000563483	0.000261615	0.000263108	0.0127779	0.0140107	0.00839134	0.0106304	0.00950634	0.0078951	0.00632073	0.0108913	0.00873249	0.00538422	0.00496798	0.00547021
PE_(38:6)	764.522	4.066	0	0.0902149	0.105719	0.103724	0.121642	0.108297	0.0852929	0.0845412	0.0999919	0.0835286	0.0993762	0.101375	0.074638	4.21103e-05	0.000194109	0.000125876	0.000414732	0.000270138	0.000154615	0.000287612	0.000272189	0.000186614	6.11954e-05	0.00017502	0.000140561	0.00288144	0.00322334	0.000437116	0.00242381	0.00221114	0.00160866	0.00217717	0.00340342	0.00291825	0.00150754	0.00159063	0.0014797
PE_(40:7)	790.536	4.748	0	0.00333771	0.0061041	0.00395701	0.00738121	0.00433534	0.00498325	0.0027633	0.00545759	0.00370674	0.00550278	0.00469265	0.0055005	0.000210209	0.000113314	5.65229e-05	0.000271802	0.000271878	0.000103431	0.000177329	0.000308548	0.000143093	0.000302528	6.44027e-05	0.000130763	0.00229502	0.0023678	0.00200212	0.00277363	0.0020287	0.00225872	0.00207134	0.00351215	0.00239587	0.00240137	0.00218676	0.00198563
PC_(28:0)	678.507	3.086	0	0.078371	0.0696465	0.0756398	0.0851578	0.075466	0.0614279	0.0660783	0.0779361	0.0622287	0.0623728	0.0601138	0.0489154	0.000372147	0.00045404	0.00255801	0.00157382	0.000299918	0.000405938	0.00213358	0.00242658	0.000304205	0.000302279	0.000218301	0.00177069	0.000367029	0.000263244	0.00130673	0.000668008	0.000352336	0.000196433	0.00131501	0.000880773	0.000218908	0.000200898	0.00119423	0.000924648
PC_(29:0)	692.523	3.476	0	0.043774	0.0390965	0.0412889	0.0552535	0.0393329	0.0364219	0.0390798	0.046845	0.0374774	0.0414456	0.0359328	0.0307318	0.000140254	0.00017632	0.000789814	0.000504879	9.77386e-05	0.000121614	0.000622267	0.000761317	0.000103331	0.000104312	0.000449319	0.000570051	0.000187873	0.000161744	0.000565096	0.00040798	0.000180235	8.78847e-05	0.000602033	0.000426913	8.85965e-05	7.73168e-05	0.000514195	0.000406109
PC_(30:1)	704.523	3.192	0	0.18466	0.164137	0.161746	0.224411	0.162496	0.139492	0.155454	0.178778	0.149952	0.146996	0.129519	0.117543	0.000430361	0.000481942	0.00382878	0.00253498	0.000346502	0.000422997	0.00296671	0.00360963	0.000370647	0.000423227	0.00191423	0.00266581	0.000437857	0.00027694	0.00326711	0.000925946	0.000399566	0.000248243	0.0020556	0.00219145	0.000236699	0.00014855	0.00174689	0.0011847
PC_(31:0)	720.554	4.2	0	0.211509	0.206338	0.201131	0.266775	0.233852	0.192784	0.212855	0.200399	0.21705	0.249201	0.219583	0.197047	0.000774188	0.00078885	0.000586042	0.00143531	0.00113619	0.00054426	0.000906945	0.000826476	0.000747413	0.00118075	0.000669405	0.000580797	0.00382906	0.0026566	0.00193019	0.00288535	0.00299214	0.00242763	0.00261331	0.00409973	0.00274022	0.00267118	0.00226832	0.00225764
PC_(31:1)	718.538	3.623	105602	0.141526	0.125132	0.132899	0.181209	0.131496	0.127055	0.130847	0.137462	0.138418	0.133013	0.131923	0.0999924	0.000475877	0.000567236	0.00336661	0.0023534	0.000417122	0.000616583	0.0029209	0.00364453	0.000447206	0.000493646	0.00172209	0.00271718	0.000678607	0.000538665	0.00219398	0.00150179	0.000606085	0.000399437	0.00218895	0.00170433	0.000352632	0.000327314	0.00197541	0.00169046
PC_(32:0)	734.57	4.517	286062	1.64129	1.50018	1.51991	1.72957	1.50364	1.31874	1.34206	1.51358	1.48621	1.52615	1.42082	1.24779	0.0102893	0.00955559	0.00735921	0.015795	0.011187	0.00812093	0.0109808	0.0107142	0.00852692	0.0118983	0.00725698	0.00737205	0.0406599	0.0366506	0.0244919	0.0328906	0.0340387	0.0309069	0.0271632	0.0432773	0.0337791	0.0247255	0.0233979	0.0268768
PC_(32:1)	732.554	3.982	454523	2.54721	2.4029	2.3899	2.94117	2.40013	2.20164	2.31658	2.49791	2.34833	2.33578	2.05532	1.78067	0.0153914	0.0191968	0.0652853	0.0759119	0.0142862	0.0171324	0.109654	0.114064	0.0135368	0.0140146	0.0638972	0.0916479	0.0181411	0.0127665	0.0644956	0.0370612	0.0165927	0.00870432	0.0645154	0.0438288	0.0097214	0.0081108	0.0558566	0.0444736
PC_(32:2)	730.539	3.445	0	0.223115	0.186629	0.203134	0.282273	0.266082	0.229504	0.246449	0.231557	0.184746	0.198263	0.165589	0.144812	0.00143515	0.00107847	0.00133686	0.00108144	0.000954333	0.00059265	0.00169699	0.00156343	0.00097516	0.000681581	0.000546205	0.00049082	0.0129384	0.00884141	0.00789183	0.0041461	0.00456117	0.00437138	0.00567133	0.00905007	0.00704376	0.00243515	0.00301394	0.00293932
PC_(33:0)	748.586	4.704	0	0.109055	0.101925	0.102897	0.120294	0.0969264	0.0852762	0.0983962	0.104345	0.0946373	0.113814	0.0876558	0.0841536	0.000124942	0.000497302	0.000389916	0.000662902	0.000498785	0.000318854	0.000581639	0.000578874	0.000446578	0.000127132	0.000330798	0.000300104	0.0024066	0.00217442	0.000403596	0.00172691	0.00159547	0.00143447	0.00152433	0.00276994	0.00214556	0.00122984	0.0012975	0.001262
PC_(33:1)	746.571	4.292	0	0.405176	0.389136	0.401986	0.472592	0.418311	0.369492	0.375783	0.432493	0.374364	0.417183	0.392308	0.336782	0.00153585	0.00198161	0.00952713	0.00809448	0.00131773	0.00154886	0.00948224	0.0117892	0.00115601	0.00128225	0.00532509	0.00916363	0.00232785	0.00208444	0.00857884	0.00629948	0.00207561	0.00132842	0.00803471	0.00678474	0.00115657	0.000990873	0.00677101	0.00615413
PC_(34:0)	762.601	5.015	0	0.26158	0.219906	0.235095	0.265453	0.221328	0.201115	0.21179	0.263786	0.232835	0.258973	0.23118	0.197206	0.000760798	0.000649402	0.000546211	0.00151327	0.00105679	0.000699355	0.000843303	0.000805531	0.000740488	0.00129049	0.000733204	0.00060146	0.00300287	0.00255441	0.00181859	0.00324238	0.00295368	0.00266452	0.00217587	0.00373789	0.00261898	0.00274654	0.00261267	0.0025734
PC_(34:1)	760.585	4.581	3805506	3.41733	3.24724	3.27283	3.75182	3.04393	3.12387	3.11935	3.394	3.23735	3.33373	3.15094	2.66498	0.0361491	0.0340607	0.0302765	0.0513406	0.0425039	0.0269793	0.0416503	0.0397775	0.0328285	0.0383476	0.0251174	0.0257876	0.232012	0.214535	0.138861	0.152619	0.168893	0.146203	0.162602	0.240005	0.188668	0.103734	0.110734	0.114157
PC_(34:2)	758.57	4.135	1351300	1.29098	1.18362	1.18973	1.49009	1.21953	1.10509	1.14372	1.25964	1.13908	1.21551	1.07346	0.931246	0.0018046	0.00227336	0.00610867	0.00857025	0.00705861	0.00417988	0.00804592	0.00779611	0.00673249	0.00148387	0.00372118	0.00373235	0.0611473	0.057671	0.0100408	0.0311993	0.0102295	0.029355	0.0357328	0.0556039	0.0410724	0.0187853	0.0226722	0.0229317
PC_(34:3)	756.554	3.623	372540	0.102091	0.0890645	0.0922776	0.126394	0.0954201	0.0912892	0.0934806	0.0987301	0.095574	0.0919146	0.0895114	0.0692807	0.000515328	0.000532222	0.00335126	0.00207368	0.000472612	0.000488058	0.00314008	0.00301714	0.00042294	0.000442708	0.00205244	0.00212607	0.000516599	0.000386094	0.00166997	0.00114552	0.00051009	0.00035903	0.00178344	0.00120714	0.000279551	0.000274887	0.0015389	0.00128106
PC_(35:0)	776.617	5.156	10601	0.00998051	0.00879574	0.0094768	0.0117002	0.00988015	0.00840047	0.00891321	0.009421	0.00890685	0.0106298	0.00921601	0.00752136	1.25448e-05	2.40038e-06	1.0098e-05	3.15278e-05	1.62262e-05	0	1.55281e-05	1.95605e-05	6.27905e-06	1.66884e-05	5.45562e-06	1.38544e-05	0.00010008	7.93756e-05	5.35851e-05	7.55702e-05	6.34322e-05	5.0086e-05	6.26485e-05	0.000136062	9.35794e-05	5.23902e-05	4.78056e-05	3.93614e-05
PC_(35:1)	774.6	4.839	0	0.209389	0.191776	0.18321	0.235202	0.190361	0.184728	0.18257	0.159547	0.183556	0.203684	0.181448	0.17185	0.000286741	0.000259458	0.000266083	0.00139998	0.00121863	0.000446186	0.000473175	0.000514023	0.000405373	0.000841862	0.000644964	0.000269932	0.00235432	0.00224724	0.00120789	0.00432933	0.00428349	0.00285144	0.0022883	0.00325293	0.00232324	0.00327608	0.00369663	0.00337908
PC_(35:2)	772.586	4.389	18981	0.221932	0.202333	0.204365	0.246366	0.21056	0.188518	0.205724	0.215679	0.196465	0.216467	0.190145	0.175342	0.000776224	0.00100667	0.000779515	0.00135558	0.0012017	0.000173458	0.00110631	0.000967552	0.000898268	0.00122385	0.000837957	0.000840036	0.00536129	0.00499319	0.00327754	0.00449523	0.00433907	0.00391782	0.00421044	0.0064599	0.00479666	0.00365764	0.00383766	0.00384059
PC_(36:1)	788.617	5.063	582828	0.918489	0.818826	0.869816	1.03015	0.871469	0.791368	0.786154	0.923798	0.856042	0.917866	0.864128	0.68671	0.0030099	0.00284911	0.00250397	0.00566258	0.00411802	0.00263193	0.00353065	0.00373175	0.00309131	0.00463078	0.00274981	0.00240695	0.0186617	0.0166933	0.0112306	0.0157852	0.0154635	0.0146541	0.01401	0.0229471	0.0176532	0.0121156	0.0130135	0.0134149
PC_(36:2)	786.601	4.653	838173	1.46281	1.42862	1.4848	1.68542	1.34502	1.22344	1.39109	1.48685	1.37566	1.42877	1.2207	1.14525	0.0104577	0.00961664	0.00927338	0.0143474	0.0125534	0.00745014	0.0126632	0.0116888	0.00971799	0.01118	0.00731116	0.00693736	0.0889669	0.0808672	0.0159091	0.0543787	0.0538132	0.0506842	0.0547288	0.0888732	0.06687	0.0348662	0.0402856	0.0403017
PC_(36:3)	784.585	4.238	0	0.282774	0.273888	0.289431	0.360788	0.285267	0.272085	0.276632	0.27294	0.24562	0.301346	0.276728	0.24169	0.000868627	0.00104161	0.00844436	0.00516726	0.000725637	0.000962452	0.00670332	0.00883891	0.000757164	0.000778278	0.00436349	0.005776	0.001173	0.00104026	0.00520482	0.00627883	0.00110213	0.000619058	0.00493467	0.00395847	0.000499451	0.000487024	0.00409537	0.0038215
PC_(36:4)	782.569	4.026	118558	0.560732	0.535932	0.533293	0.578687	0.499517	0.469492	0.541377	0.529651	0.530311	0.531256	0.476709	0.405643	0.00115619	0.00139765	0.0128528	0.00856162	0.00103338	0.00116013	0.0125916	0.0126683	0.000969924	0.00107085	0.00608742	0.00994244	0.00239534	0.00168439	0.0106299	0.00745526	0.00184306	0.000926453	0.00978845	0.00759468	0.000898853	0.00083708	0.0085844	0.00711604
PC_(36:5)	780.554	3.627	0	0.304209	0.226015	0.268872	0.302696	0.255213	0.231286	0.267241	0.256899	0.276322	0.24757	0.240581	0.201036	0.000266862	0.000401771	0.00290577	0.00260861	0.000253809	0.000365119	0.00300489	0.00388018	0.000289749	0.000266344	0.00161291	0.00273656	0.000895095	0.000584081	0.00333783	0.0030665	0.000600448	0.000318629	0.00272972	0.00256668	0.00029274	0.000249937	0.00253196	0.00237586
PC_(37:1)	802.632	5.244	0	0.0302566	0.0267045	0.0274832	0.0364473	0.0294678	0.0244941	0.0277173	0.0281133	0.0262354	0.0294063	0.0258338	0.0211857	1.80076e-05	1.90752e-05	1.22558e-05	9.27159e-05	5.85752e-05	1.62127e-05	2.78523e-05	2.41074e-05	1.88954e-05	6.64275e-05	3.28804e-05	9.85629e-06	0.000389329	0.00030956	0.000172193	0.000346665	0.000353506	0.000314453	0.000277007	0.000477668	0.000361453	0.000257182	0.0002646	0.000266927
PC_(37:2)	800.616	4.873	0	0.0715843	0.0650234	0.0624106	0.0822842	0.0669618	0.0596474	0.0610955	0.0692994	0.0596885	0.0649053	0.0595679	0.0545523	0.000164161	0.000153262	0.00013322	0.00038599	0.000301885	0.000129941	0.000218247	0.000253493	0.000164963	0.000308028	0.000145886	0.00013922	0.00177564	0.00164753	0.00097005	0.00156543	0.00152461	0.00122826	0.00127595	0.00209259	0.00138264	0.000875001	0.00117884	0.00102506
PC_(37:3)	798.601	4.49	0	0.0176601	0.014251	0.0127379	0.0178929	0.0162742	0.0139175	0.0150612	0.0154612	0.0154119	0.0164123	0.0151859	0.0124013	1.86339e-05	2.50628e-05	1.70975e-05	2.20938e-05	2.28008e-05	6.33509e-06	2.1636e-05	2.76374e-05	1.5871e-05	3.98498e-05	1.9705e-05	1.36394e-05	0.000241386	0.000160633	0.000213152	0.00025695	0.000168318	0.000156232	0.000237872	0.000188122	0.000141229	0.000184715	0.000187522	0.000206472
PC_(37:4)	796.585	4.339	0	0.0247913	0.0223068	0.0232171	0.0229526	0.0241079	0.0198337	0.0238253	0.0234239	0.0223314	0.0246756	0.0217509	0.0217158	5.29961e-06	2.35639e-05	0.000161932	0.000158552	0	0	0.000222881	0.000277479	0	5.82718e-06	7.13679e-05	0.000212672	9.39015e-05	3.90225e-05	0.00032117	0.000343287	4.05853e-05	1.18506e-05	0.000263648	0.000265517	1.58094e-05	1.88034e-05	0.000240059	0.000215048
PC_(38:1)	816.641	5.457	0	0.0284989	0.0254664	0.0281871	0.0347906	0.0266923	0.0249623	0.0241554	0.0305281	0.0251688	0.0250749	0.0266372	0.0201601	1.46424e-05	3.2336e-05	1.45428e-05	4.37314e-05	3.25261e-05	1.44077e-05	4.93287e-05	3.35815e-05	1.70521e-05	5.10232e-05	1.38431e-05	0	0.000409348	0.000352036	0.000262991	0.000301147	0.000367298	0.000300061	0.000270948	0.000469169	0.000398658	0.000235485	0.000259926	0.000165391
PC_(38:2)	814.631	5.087	13478	0.184722	0.159146	0.17105	0.215437	0.174894	0.157647	0.147665	0.172721	0.153748	0.160706	0.150882	0.117441	0.00068955	0.00064842	0.000611157	0.000901119	0.000720512	0.00047011	0.00078543	0.000796359	0.000649324	0.000644304	0.000420926	0.000397362	0.00534737	0.00504579	0.00336002	0.00292724	0.00307546	0.00285022	0.00326563	0.0055477	0.00413963	0.00170573	0.00208961	0.0022107
PC_(38:3)	812.616	4.733	0	0.10455	0.0774079	0.0988143	0.0981149	0.0960731	0.0860321	0.0981973	0.0995737	0.0992442	0.0949146	0.0831471	0.0777616	0.00029087	0.000281633	0.0002725	0.00053465	0.000403376	0.000206364	0.000391313	0.000362359	0.000291333	0.000313659	0.000228731	0.000205854	0.00325287	0.00324957	0.00198821	0.00197752	0.00213588	0.00204771	0.00197514	0.00311349	0.00234102	0.00157857	0.00154897	0.00140481
PC_(38:4)	810.6	4.621	106582	0.237821	0.231897	0.250148	0.251156	0.212954	0.188305	0.239291	0.247522	0.243276	0.265246	0.220401	0.215531	0.000420712	0.000326703	0.000422111	0.00149798	0.000959894	0.000516448	0.000543328	0.00049629	0.000430155	0.00131501	0.000619979	0.000505212	0.00343344	0.00328637	0.00207136	0.0057056	0.00463786	0.00439012	0.00298957	0.00494017	0.0032754	0.0054673	0.00475462	0.00393416
PC_(38:5)	808.585	4.299	0	0.088546	0.0934675	0.0979187	0.0933617	0.0908614	0.0844626	0.0951209	0.103969	0.0888508	0.0984669	0.101345	0.0832061	3.1748e-06	5.558e-05	0.000768706	0.000739985	1.59575e-05	4.97199e-05	0.000848289	0.00116859	3.74517e-05	1.50393e-05	0.00035766	0.001161	0.000412824	0.000304782	0.00154892	0.00161578	0.000145176	4.06434e-05	0.0011442	0.00124592	4.92904e-07	1.85143e-05	0.00111553	0.000971776
PC_(40:2)	842.663	5.482	32181	0.0213017	0.0197714	0.0214978	0.0271123	0.0211259	0.0193561	0.0181579	0.0223277	0.0188426	0.0186237	0.0192559	0.0143055	0.000106502	0.000142062	2.06687e-05	6.85471e-05	4.97851e-05	6.52256e-05	0.00011437	8.25674e-05	3.29467e-05	6.98641e-05	5.23597e-05	1.16842e-05	0.00056512	0.00052281	0.000326455	0.000309861	0.000385825	0.000340263	0.000390341	0.000625457	0.000457227	0.000244922	0.000241228	0.000221609
PC_(40:4)	838.632	4.981	0	0.0423266	0.0326877	0.0652466	0.0531008	0.0360801	0.0616808	0.027039	0.0390373	0.0585188	0.0693322	0.0605952	0.0532805	3.90192e-05	5.18719e-05	6.56599e-05	0.000178506	0.000290017	3.26473e-05	0.000104559	7.85633e-05	4.17653e-05	0.000290011	4.4921e-05	7.53901e-05	0.000496065	0.000589751	0.000234526	0.000502428	0.000720658	0.000375092	0.000480592	0.000823616	0.000559367	0.000970241	0.000590614	0.000572182
PC_(40:6)	834.601	4.517	0	0.0919118	0.0848148	0.0832515	0.101589	0.0883317	0.0740962	0.0784541	0.0918095	0.0851185	0.0940409	0.0853571	0.0761332	0.000121122	0.000104891	9.81717e-05	0.000530311	0.000258843	0.000130917	0.000149652	0.000154728	0.000127137	0.000417504	0.00015958	0.000165811	0.0010228	0.00107542	0.000568043	0.00169712	0.0014733	0.00143477	0.000957102	0.00144081	0.00106736	0.00181745	0.00155689	0.00142607
PC_(40:7)	832.582	4.42	0	0.00249539	0.000556039	0.00195517	0.00183014	0.00230495	0.00229179	0.00274106	0.00194896	0.00241484	0.00186405	0.00195024	0.00260728	1.92916e-07	0	0	0	0	0	9.44456e-08	1.0012e-07	0	8.03424e-06	0	0	0.000217339	0.000145605	0.000181475	9.39845e-05	0.00017618	7.24733e-05	6.02343e-05	0.00021247	0.000101869	7.4559e-05	4.68477e-05	8.36132e-05
CL_(66:03)	1373.95	6.526	0	0.000664433	0.000688892	0.0010722	0.000775138	0.00072569	0.000738861	0.00066663	0.000820799	0.000673668	0.00072882	0.000872119	0.000630394	0	0	0	0	0	0	0	0	0	0	0	0	0.000401422	0.000548193	0.000389743	0.000261364	0.000263803	0.000230324	0.000377246	0.000536651	0.000423247	9.48804e-05	0.000126301	0.000184781
CL_(66:04)	1371.93	6.363	0	0.000551156	0.000633262	0.000776885	0.000751251	0.000553361	0.000467903	0.000471025	0.000708939	0.000557151	0.000594467	0.00045289	0.000409509	0	0	0	0	0	0	0	0	0	0	0	0	0.000505052	0.000533814	0.000360809	0.000224281	0.00021328	0.000175589	0.000273152	0.000417046	0.000310497	9.13748e-05	8.44365e-05	0.000138237
CL_(68:02)	1403.99	6.861	0	0.000983913	0.00124097	0.00153054	0.00143347	0.0010449	0.00107331	0.00110576	0.00144757	0.00134432	0.00131344	0.00131063	0.00122202	0	0	0	0	0	0	0	0	0	0	0	0	0.000378065	0.00049327	0.000271155	0.000398352	0.000332953	0.000270067	0.000332753	0.000474619	0.000359457	0.00022593	0.000272979	0.000199499
CL_(68:03)	1401.98	6.704	0	0.00111851	0.00130421	0.00163826	0.00135514	0.00134455	0.00127772	0.00112348	0.00153975	0.00122749	0.0013179	0.00134279	0.00125427	0	8.07631e-06	0	0	0	0	0	0	0	6.79133e-06	0	0	0.000605883	0.000856944	0.000460677	0.000489907	0.000464627	0.000345291	0.000507929	0.000684843	0.000611436	0.000332924	0.000321832	0.000359289
CL_(68:04)	1399.96	6.54	0	0.00337277	0.00363379	0.00515829	0.00426187	0.00377662	0.00355748	0.00320313	0.00452691	0.00342521	0.00368941	0.00421081	0.00329729	3.57119e-05	4.16915e-05	3.74872e-05	3.01895e-05	7.13974e-05	0	5.09846e-05	8.23959e-05	4.55078e-05	3.06533e-05	3.36105e-05	8.9053e-06	0.00207155	0.0027852	0.0018532	0.00140556	0.00129364	0.00108864	0.00162495	0.00251306	0.0020056	0.000540515	0.000795596	0.000855975
CL_(68:05)	1397.95	6.395	0	0.00118747	0.00139584	0.00161344	0.00172517	0.00134857	0.00114915	0.00109622	0.00162284	0.0013075	0.00142179	0.0013537	0.000991189	0	0	0	3.03117e-05	1.59477e-05	0	0	6.32056e-06	0	8.07272e-06	6.72853e-06	0	0.000672423	0.000789415	0.000509538	0.000513566	0.00043356	0.00039246	0.000513909	0.000631475	0.000559468	0.000209778	0.000271663	0.000359589
CL_(69:04)	1413.98	6.63	0	0.000728452	0.000760871	0.00105402	0.00110192	0.00099035	0.00090752	0.000751105	0.000998574	0.000914051	0.000879672	0.000987988	0.000798794	0	0	0	0	0	0	0	0	0	0	0	0	0.000364208	0.000439555	0.000195724	0.000243994	0.00025366	0.00017709	0.000331539	0.000404074	0.000342795	0.000121153	0.000198332	0.000160468
CL_(69:05)	1411.96	6.488	0	0.000359539	0.000450055	0.000703582	0.000641904	0.000512196	0.000475029	0.000390806	0.000578603	0.00042276	0.000688918	0.000701755	0.000502077	0	0	0	0	0	0	0	0	0	0	0	0	0.000151116	0.000158435	7.64813e-05	0.000113552	6.41286e-05	8.71386e-05	0.000134594	0.000216518	0.000162562	6.16904e-05	7.77816e-05	0.000105913
CL_(70:03)	1430.01	6.866	0	0.000736867	0.00081826	0.0010655	0.00114972	0.000813357	0.00084461	0.000764527	0.00114913	0.000984232	0.000892733	0.000988639	0.000929534	0	0	0	0	0	0	0	0	0	0	0	0	0.000314349	0.000376511	0.000228358	0.000254214	0.000266811	0.000177321	0.000248884	0.000340553	0.000290682	0.000177143	0.000182655	0.000180472
CL_(70:04)	1428	6.717	0	0.00313232	0.00349918	0.0041938	0.00370908	0.00355924	0.00345949	0.00289429	0.00449586	0.00331724	0.00349693	0.00351976	0.00327766	3.55696e-05	3.24208e-05	4.46882e-05	7.28105e-05	7.55223e-05	9.61003e-06	5.29662e-05	5.05303e-05	9.15841e-06	3.54009e-05	1.99627e-05	1.22721e-05	0.00161804	0.00214034	0.00117011	0.00136465	0.00125059	0.00100692	0.0014653	0.00192875	0.00163288	0.000875786	0.000860769	0.00100252
CL_(70:07)	1421.94	6.541	0	0.000745986	0.000663235	0.00100885	0.000833081	0.000846289	0.000722409	0.00073658	0.000915299	0.000735845	0.000778785	0.000811428	0.000661791	0	0	0	0	0	0	0	0	0	0	0	0	0.000333693	0.000513989	0.000274351	0.000200839	0.000197846	0.000186398	0.000333599	0.000471374	0.000326936	6.90707e-05	9.03967e-05	0.000104868
CL_(71:04)	1442.02	6.793	0	0.000334059	0.000417931	0.000576868	0.000578062	0.000493493	0.000451893	0.000342052	0.000626299	0.000433933	0.000620021	0.000531874	0.000409538	0	0	0	0	0	0	0	0	0	0	0	0	7.90169e-05	0.000166841	3.3339e-05	0.000114887	5.79839e-05	9.1828e-05	6.12122e-05	0.000117691	0.000178909	7.70333e-05	0.000105723	7.56776e-05
CL_(71:05)	1440	6.651	0	0.000699795	0.000727839	0.00101223	0.00102652	0.000926794	0.000831341	0.000744254	0.000994672	0.000861476	0.000970824	0.0010845	0.000923759	0	0	0	0	0	0	0	0	0	0	0	0	0.000189427	0.000246732	0.000115553	0.000220214	0.000216695	0.000155432	0.000255642	0.000259773	0.00023682	0.000156794	0.000204121	0.000193497
CL_(72:04)	1456.03	6.88	11339	0.000950367	0.00107628	0.00138278	0.00149466	0.0010565	0.000980305	0.00104971	0.00134598	0.00114866	0.00131324	0.0012848	0.00114529	0	0	0	0	0	0	0	0	0	0	0	0	0.000408735	0.000515084	0.000303314	0.000320525	0.000318994	0.000245789	0.000399484	0.000537918	0.000435251	0.000155935	0.000284199	0.00022512
CL_(72:05)	1454.01	6.737	0	0.00219409	0.00249927	0.0030535	0.00305037	0.0026721	0.002704	0.00221253	0.00353596	0.00249859	0.0030736	0.00297617	0.00274406	0	0	7.21581e-06	5.58942e-05	3.96136e-05	0	0	1.53142e-05	0	2.74955e-05	0	0	0.000861282	0.00108898	0.00057273	0.000964121	0.00088722	0.000719077	0.000886893	0.0012237	0.000919254	0.000673953	0.000723343	0.00087477
CL_(72:07)	1449.98	6.718	0	0.000759519	0.000818008	0.00103753	0.000982985	0.000902944	0.000894882	0.000749143	0.00113654	0.000794104	0.000887912	0.000830973	0.000753074	0	0	0	0	0	0	0	0	0	0	0	0	0.000316149	0.000371243	0.000217249	0.000168283	0.000210873	0.000132745	0.000251189	0.000379121	0.000273353	0.000117017	9.34409e-05	0.000134442
CL_(72:08)	1447.96	6.569	0	0.00121977	0.00119094	0.00146269	0.00142629	0.00125552	0.00122575	0.00108641	0.00152755	0.00131274	0.00132828	0.00146137	0.00123307	0	0	0	0	0	0	0	0	0	0	0	0	0.000349633	0.000461676	0.000275204	0.000294238	0.00027801	0.000210376	0.000332832	0.000521474	0.000362812	0.000123325	0.000197975	0.000174967
CL_(72:09)	1445.95	6.424	0	0.000338698	0.000350797	0.000476644	0.000431765	0.000417862	0.000309543	0.000300159	0.000477472	0.000392771	0.000400919	0.000402939	0.000322642	0	0	0	0	0	0	0	0	0	0	0	0	8.51299e-05	8.17579e-05	2.95165e-05	5.70508e-05	2.79265e-05	5.29032e-05	4.56267e-05	0.000105406	7.92826e-05	4.7543e-05	4.8947e-05	5.31905e-05
CL_(74:08)	1475.99	6.737	0	0.00052081	0.000622567	0.000734414	0.000730726	0.000690247	0.000687163	0.000578628	0.000834627	0.000677446	0.00068191	0.000720764	0.000689979	0	0	0	0	0	0	0	0	0	0	0	0	0.000137872	0.000212063	7.64792e-05	0.000117869	0.000133951	7.99843e-05	0.000147229	0.000272176	0.000181672	5.41276e-05	9.45184e-05	8.10747e-05
CL_(74:09)	1473.98	6.594	0	0.000711856	0.000746642	0.000838468	0.000939262	0.000761825	0.000748107	0.000610517	0.000958209	0.000780104	0.000843439	0.000969902	0.000840205	0	0	0	0	0	0	0	0	0	0	0	0	0.000143922	0.000166082	7.65719e-05	0.000165409	0.000103351	9.45943e-05	9.90383e-05	0.000173156	0.000119624	9.17957e-05	0.000160873	8.12616e-05
		Total amount PE		2.18226	2.45552	2.39854	2.74168	2.29524	1.86882	1.80431	2.30566	1.85747	2.13386	2.16525	1.82527	0.0101338	0.00890989	0.00773833	0.0179635	0.0145762	0.00724713	0.0117132	0.0125441	0.00825919	0.0139364	0.00768068	0.00557965	0.14393	0.158276	0.101049	0.12866	0.117598	0.0994375	0.0925418	0.167648	0.128291	0.0851204	0.0880345	0.0807874
		Total amount PC		15.5744	14.4646	14.8077	17.4795	14.4614	13.4692	14.0701	15.238	14.37	14.9456	13.5754	11.7565	0.0889259	0.0907336	0.174944	0.217735	0.105868	0.0769994	0.239192	0.24744	0.0853017	0.0956261	0.139735	0.181347	0.516218	0.466479	0.330585	0.390227	0.342693	0.316271	0.42432	0.572799	0.397792	0.235449	0.325762	0.316106
		Total amount CL		0.0213104	0.0235388	0.0303905	0.0283984	0.0246924	0.0235065	0.020877	0.0302416	0.0238093	0.025923	0.0268158	0.0230362	7.12815e-05	8.21886e-05	8.93912e-05	0.000189206	0.000202481	9.61003e-06	0.000103951	0.000154561	5.46662e-05	0.000108414	6.03017e-05	2.11774e-05	0.00998697	0.0129461	0.0074901	0.00789287	0.0072699	0.00591997	0.008623	0.0122094	0.00981254	0.00429777	0.00519588	0.00554561
		CL/PC amount		0.00136829	0.00162734	0.00205235	0.00162466	0.00170747	0.0017452	0.00148378	0.00198462	0.00165688	0.00173449	0.00197532	0.00195944	0.000801583	0.000905823	0.00051097	0.000868974	0.00191257	0.000124806	0.000434593	0.00062464	0.000640858	0.00113373	0.000431544	0.000116778	0.0193464	0.0277528	0.0226571	0.0202264	0.021214	0.018718	0.0203219	0.0213153	0.0246675	0.0182535	0.01595	0.0175435
Molar percentage				Whole cell												HA immunoprecipitation
Analyte	m/z [M+H]+	Average Rt(min)	Cell process blank	HeLa Wild-Type pool MYC R1	HeLa Wild-Type pool MYC R2	HeLa Wild-Type pool MYC R3	HeLa TLCD1 KO pool MYC R1	HeLa TLCD1 KO pool MYC R2	HeLa TLCD1 KO pool MYC R3	HeLa Wild-Type pool HA R1	HeLa Wild-Type pool HA R2	HeLa Wild-Type pool HA R3	HeLa TLCD1 KO pool HA R1	HeLa TLCD1 KO pool HA R2	HeLa TLCD1 KO pool HA R3	HeLa Wild-Type pool MYC R1	HeLa Wild-Type pool MYC R2	HeLa Wild-Type pool MYC R3	HeLa Wild-Type pool MYC R4	HeLa Wild-Type pool MYC R5	HeLa Wild-Type pool MYC R6	HeLa TLCD1 KO pool MYC R1	HeLa TLCD1 KO pool MYC R2	HeLa TLCD1 KO pool MYC R3	HeLa TLCD1 KO pool MYC R4	HeLa TLCD1 KO pool MYC R5	HeLa TLCD1 KO pool MYC R6	HeLa Wild-Type pool HA R1	HeLa Wild-Type pool HA R2	HeLa Wild-Type pool HA R3	HeLa Wild-Type pool HA R4	HeLa Wild-Type pool HA R5	HeLa Wild-Type pool HA R6	HeLa TLCD1 KO pool HA R1	HeLa TLCD1 KO pool HA R2	HeLa TLCD1 KO pool HA R3	HeLa TLCD1 KO pool HA R4	HeLa TLCD1 KO pool HA R5	HeLa TLCD1 KO pool HA R6
PE_(34:1)	718.537	4.718	742932	12.0677	13.037	12.0201	11.6753	11.8447	10.9557	14.0918	11.4026	10.9673	11.2209	11.0578	10.0155	17.6453	20.4429	19.4563	15.4949	16.4083	17.8389	19.9172	15.54	18.5685	11.702	11.2926	5.26054	15.6674	16.4159	16.808	12.3997	13.2155	12.3228	13.3252	13.9204	15.6841	10.5405	11.0462	11.3591
PE_(34:2)	716.513	4.226	0	1.67876	1.41907	1.20114	0.483518	0.432197	0.642875	1.19114	1.45754	1.08295	0.17244	0.516647	0.482795	3.75175	2.59258	0	0.916615	2.16786	0	0	1.53372	0	0.0114964	0.0510544	0	3.23802	3.27771	3.57504	1.30476	1.63422	1.03627	0.881556	0.838016	0.847567	0.382999	0.844071	0.297825
PE_(35:1)	732.549	4.96	4774	1.73108	1.62632	1.56152	1.99836	1.82794	1.76972	1.63724	1.63285	1.6319	1.91424	1.86026	1.90544	1.48866	0.00830138	2.12957	2.4775	2.70852	2.40222	1.13153	1.23266	0.724423	3.07806	2.89723	3.70573	1.89431	2.04823	1.88884	2.25514	2.20081	1.97054	2.18653	2.06821	2.35096	2.12081	2.30836	2.67781
PE_(36:1)	746.57	5.179	0	20.1929	19.154	20.9178	24.7916	24.0339	23.4793	21.8121	19.9306	20.8248	24.1105	24.5304	21.6831	15.9717	17.3693	18.0958	14.5852	13.5329	16.0963	20.6902	19.8558	22.5406	17.7684	21.8701	23.3145	14.1885	14.6863	16.4793	12.7639	13.6376	12.5903	15.8262	16.7511	16.0757	11.7842	12.4184	13.4525
PE_(36:2)	744.546	4.748	398413	14.9177	15.5246	14.2086	7.96682	7.72989	7.4462	14.6386	14.8304	14.9508	7.47031	7.1978	8.06354	25.0473	25.7298	24.2349	17.477	22.1345	21.5634	12.7567	12.1802	15.676	11.7734	12.0889	17.0422	17.6204	16.2981	17.2008	14.3061	15.5117	15.0644	9.2532	9.59407	8.96867	6.92469	7.05609	7.16501
PE_(36:4)	740.522	4.184	0	6.61686	6.95951	6.44633	7.71941	7.54843	7.53194	1.03294	6.80905	6.92056	7.46803	7.43767	7.16013	5.42265	7.33297	5.14256	7.4513	5.03128	3.79615	6.35095	8.04979	8.90399	7.52168	7.07398	1.22228	6.05582	5.1339	6.51048	5.05924	4.84823	5.3072	7.12165	5.75547	6.19505	4.91971	5.83773	5.26264
PE_(36:5)	738.505	3.74	0	1.39885	1.33374	1.43445	0.926647	0.725882	0.857255	1.40989	1.4262	1.55491	0.709499	0.921303	0.555431	1.29828	2.1352	1.27734	0.136003	0.944789	0.566688	0.167599	0	0	0	0	0.429682	1.31848	1.21735	1.15982	0.902297	0.891454	0.864281	0.63511	0.57717	0.663724	0.387017	0.351565	0.350465
PE_(38:4)	768.554	4.741	0	24.5199	23.5166	24.7112	27.2308	28.54	29.5246	25.0324	23.9388	24.4558	29.4668	28.2297	33.3455	17.5887	13.1724	19.4167	25.9875	22.9941	24.1069	23.597	27.9111	22.4035	37.1197	34.2786	34.4623	23.8623	24.7534	25.0711	34.1732	31.6608	34.1399	33.5478	34.5711	33.0349	45.4019	43.5178	41.7578
PE_(38:5)	766.538	4.44	0	6.08264	4.87863	5.48318	6.54386	7.0582	7.39299	6.92469	5.88959	6.22742	7.15476	7.07961	7.08988	1.41662	0	0.576868	3.68332	3.18798	2.73222	3.71055	3.10538	2.66765	4.37215	3.92422	4.98453	3.68047	3.78467	0.588458	4.53351	4.71051	4.8753	5.80168	5.30288	5.23029	6.62056	6.68568	6.61621
PE_(38:5)_18:1	766.538	4.265	0	6.50664	7.99656	7.52628	5.95772	5.35165	5.56874	7.39051	8.10885	6.68718	5.39746	6.27027	5.30825	7.87915	7.7662	7.31286	7.96886	7.17126	7.33654	7.70878	5.96174	4.52342	4.04325	3.40614	4.71549	8.87784	8.85208	8.30422	8.2624	8.08373	7.93977	6.83013	6.49652	6.80681	6.32541	5.64322	6.77112
PE_(38:6)	764.522	4.066	0	4.13401	4.30536	4.32447	4.43676	4.71831	4.56401	4.68551	4.3368	4.49689	4.65712	4.68191	4.08914	0.415542	2.17858	1.62666	2.30875	1.85329	2.13347	2.45545	2.16986	2.25947	0.439105	2.2787	2.51916	2.00198	2.03653	0.432577	1.88388	1.88025	1.61776	2.35263	2.0301	2.27472	1.77106	1.80683	1.8316
PE_(40:7)	790.536	4.748	0	0.152947	0.248586	0.164976	0.269222	0.188884	0.266653	0.15315	0.236704	0.199558	0.257879	0.216725	0.301352	2.07433	1.27177	0.730429	1.51308	1.86523	1.4272	1.51393	2.45971	1.73253	2.17078	0.838503	2.34357	1.59454	1.49599	1.98133	2.15578	1.72511	2.27149	2.23827	2.09495	1.86754	2.82114	2.48398	2.45785
PC_(28:0)	678.507	3.086	0	0.503203	0.481495	0.510816	0.487186	0.521845	0.45606	0.469635	0.511459	0.433047	0.417332	0.442814	0.416072	0.418491	0.50041	1.46219	0.722815	0.283293	0.527196	0.891998	0.980674	0.356623	0.316105	0.156225	0.976409	0.0710995	0.056432	0.395278	0.171184	0.102814	0.0621093	0.30991	0.153766	0.0550307	0.0853258	0.366596	0.292512
PC_(29:0)	692.523	3.476	0	0.281063	0.27029	0.278835	0.316104	0.271986	0.270408	0.27775	0.307422	0.260803	0.27731	0.26469	0.261404	0.15772	0.194327	0.451466	0.231878	0.0923208	0.157942	0.260154	0.307678	0.121136	0.109083	0.321551	0.314342	0.0363941	0.0346733	0.170938	0.104549	0.0525938	0.0277878	0.141882	0.0745309	0.022272	0.0328381	0.157844	0.128472
PC_(30:1)	704.523	3.192	0	1.18566	1.13475	1.09231	1.28385	1.12366	1.03564	1.10485	1.17324	1.04351	0.983543	0.95407	0.999811	0.483955	0.531161	2.18857	1.16425	0.327295	0.54935	1.24031	1.45879	0.434513	0.442585	1.3699	1.47001	0.0848201	0.0593681	0.98828	0.237284	0.116596	0.0784908	0.484445	0.382585	0.0595032	0.0630922	0.536249	0.37478
PC_(31:0)	720.554	4.2	0	1.35805	1.4265	1.35829	1.52621	1.61708	1.43129	1.51282	1.31513	1.51044	1.66738	1.61751	1.67607	0.870599	0.869413	0.334988	0.659201	1.0732	0.706836	0.379171	0.334011	0.8762	1.23476	0.479054	0.320268	0.741751	0.569499	0.583871	0.739403	0.873125	0.767579	0.615881	0.715737	0.688857	1.13451	0.696312	0.714204
PC_(31:1)	718.538	3.623	105602	0.908709	0.865091	0.897499	1.03669	0.909293	0.943298	0.92996	0.902099	0.963243	0.889981	0.97178	0.85053	0.535139	0.625166	1.92439	1.08086	0.394	0.800763	1.22116	1.47289	0.524264	0.516226	1.2324	1.49833	0.131457	0.115475	0.663666	0.38485	0.176859	0.126296	0.515874	0.297544	0.0886473	0.139017	0.606396	0.534777
PC_(32:0)	734.57	4.517	286062	10.5384	10.3714	10.2644	9.89482	10.3976	9.79073	9.53832	9.93294	10.3424	10.2114	10.4661	10.6137	11.5706	10.5315	4.2066	7.25426	10.5669	10.5467	4.59082	4.33001	9.9962	12.4426	5.1934	4.06516	7.87649	7.85686	7.40865	8.42858	9.9327	9.77228	6.40159	7.5554	8.49165	10.5014	7.18253	8.50246
PC_(32:1)	732.554	3.982	454523	16.3551	16.6122	16.1396	16.8263	16.5969	16.3457	16.4645	16.3927	16.3419	15.6285	15.14	15.1463	17.3081	21.1573	37.3178	34.8644	13.4943	22.2501	45.8436	46.0978	15.8693	14.6556	45.7275	50.5372	3.51423	2.73679	19.5095	9.49734	4.84184	2.75217	15.2044	7.65168	2.44384	3.44483	17.1465	14.0692
PC_(32:2)	730.539	3.445	0	1.43257	1.29024	1.37182	1.61487	1.83995	1.70391	1.75158	1.5196	1.28564	1.32656	1.21977	1.23176	1.61388	1.18861	0.764162	0.496677	0.901433	0.769681	0.709468	0.631844	1.14319	0.712757	0.390887	0.270652	2.50638	1.89535	2.38723	1.06248	1.33098	1.38216	1.33657	1.57997	1.77071	1.03426	0.925199	0.929852
PC_(33:0)	748.586	4.704	0	0.700217	0.70465	0.694892	0.688201	0.670244	0.633118	0.699326	0.684768	0.658576	0.761518	0.645695	0.715806	0.140501	0.548091	0.22288	0.304454	0.471137	0.414098	0.243169	0.233945	0.523528	0.132947	0.236733	0.165486	0.466199	0.466133	0.122085	0.442539	0.465568	0.453559	0.359242	0.483579	0.539368	0.522338	0.398297	0.399233
PC_(33:1)	746.571	4.292	0	2.60155	2.69026	2.71472	2.70369	2.89261	2.74323	2.67079	2.83826	2.60518	2.79134	2.88984	2.86465	1.72711	2.18399	5.44581	3.71759	1.24469	2.01153	3.96429	4.76448	1.35521	1.3409	3.81086	5.05308	0.450943	0.446844	2.59505	1.61431	0.605675	0.420025	1.89355	1.18449	0.290747	0.420845	2.07852	1.94686
PC_(34:0)	762.601	5.015	0	1.67954	1.5203	1.58766	1.51865	1.53048	1.49314	1.50525	1.73111	1.62029	1.73277	1.70293	1.67743	0.855542	0.715723	0.31222	0.695007	0.998208	0.90826	0.352564	0.325546	0.868081	1.34952	0.524711	0.331662	0.581706	0.547594	0.550113	0.830896	0.861902	0.842482	0.512789	0.652565	0.658379	1.16651	0.802019	0.814094
PC_(34:1)	760.585	4.581	3805506	21.9419	22.4495	22.1023	21.4641	21.0487	23.1926	22.17	22.2733	22.5286	22.3058	23.2107	22.6682	40.6508	37.5393	17.3064	23.5794	40.1479	35.0383	17.4129	16.0756	38.4852	40.1016	17.975	14.22	44.9446	45.9903	42.0046	39.1103	49.284	46.2272	38.3207	41.9003	47.4288	44.058	33.9922	36.1137
PC_(34:2)	758.57	4.135	1351300	8.28911	8.18284	8.03456	8.52479	8.43305	8.20457	8.12873	8.26647	7.92678	8.13292	7.90735	7.92113	2.02933	2.50554	3.49178	3.9361	6.66734	5.42846	3.3638	3.15071	7.89257	1.55174	2.66303	2.05812	11.8452	12.363	3.03728	7.99517	2.98503	9.28159	8.4212	9.7074	10.3251	7.97853	6.95974	7.25445
PC_(34:3)	756.554	3.623	372540	0.655505	0.61574	0.623175	0.723094	0.659828	0.67776	0.66439	0.647921	0.665095	0.614994	0.659364	0.589298	0.579503	0.586577	1.91561	0.952386	0.446414	0.633846	1.31279	1.21934	0.495817	0.462957	1.46881	1.17237	0.100074	0.0827676	0.505157	0.293552	0.148847	0.11352	0.420306	0.210745	0.0702757	0.11675	0.472401	0.405264
PC_(35:0)	776.617	5.156	10601	0.0640826	0.0608086	0.0639993	0.0669367	0.068321	0.0623678	0.0633484	0.0618257	0.0619823	0.0711234	0.0678875	0.0639763	0.014107	0.00264553	0.00577213	0.0144799	0.0153268	0	0.0064919	0.00790513	0.00736099	0.0174517	0.00390427	0.00763969	0.0193871	0.0170159	0.0162092	0.0193657	0.0185099	0.0158364	0.0147644	0.0237539	0.0235247	0.0222512	0.014675	0.012452
PC_(35:1)	774.6	4.839	0	1.34444	1.32583	1.23727	1.34558	1.31634	1.37148	1.29757	1.04704	1.27736	1.36283	1.3366	1.46174	0.322449	0.285955	0.152096	0.642976	1.15108	0.579467	0.197823	0.207737	0.475223	0.880369	0.461563	0.148848	0.45607	0.481745	0.365378	1.10944	1.24995	0.901583	0.539286	0.5679	0.584034	1.39142	1.13477	1.06897
PC_(35:2)	772.586	4.389	18981	1.42498	1.39881	1.38013	1.40945	1.45602	1.39962	1.46213	1.4154	1.36719	1.44837	1.40066	1.49145	0.872889	1.10948	0.445579	0.622581	1.13509	0.225272	0.462521	0.391025	1.05305	1.27983	0.599677	0.463219	1.03857	1.0704	0.991436	1.15195	1.26617	1.23875	0.992281	1.12778	1.20582	1.55348	1.17806	1.21497
PC_(36:1)	788.617	5.063	582828	5.89741	5.66088	5.8741	5.89345	6.02618	5.87537	5.58739	6.06246	5.95716	6.14138	6.36539	5.84112	3.38473	3.14008	1.4313	2.60068	3.88976	3.41811	1.47608	1.50814	3.62397	4.84259	1.96788	1.32726	3.61507	3.57858	3.3972	4.04513	4.51234	4.63342	3.30174	4.00613	4.4378	5.14575	3.99479	4.2438
PC_(36:2)	786.601	4.653	838173	9.39235	9.87663	10.0273	9.64222	9.30081	9.08321	9.88686	9.75754	9.57314	9.5598	8.99196	9.74148	11.76	10.5988	5.30076	6.58938	11.8575	9.67558	5.29417	4.72389	11.3925	11.6914	5.23217	3.82545	17.2344	17.3356	4.81242	13.9351	15.703	16.0256	12.898	15.5156	16.8103	14.8084	12.3666	12.7494
PC_(36:3)	784.585	4.238	0	1.81563	1.8935	1.95461	2.06406	1.97262	2.02004	1.96609	1.79118	1.70926	2.01628	2.03845	2.0558	0.976798	1.14799	4.82689	2.37319	0.685414	1.24995	2.80249	3.57215	0.887631	0.813877	3.12269	3.18505	0.227229	0.223003	1.57442	1.60902	0.321609	0.195737	1.16296	0.691074	0.125556	0.206849	1.25717	1.20893
PC_(36:4)	782.569	4.026	118558	3.60033	3.70512	3.60147	3.31065	3.45415	3.48566	3.8477	3.47586	3.69041	3.5546	3.51156	3.45038	1.30017	1.54039	7.34679	3.93213	0.976095	1.50668	5.26424	5.11977	1.13705	1.11983	4.35641	5.48254	0.464017	0.361085	3.21548	1.91049	0.537815	0.29293	2.30686	1.32589	0.22596	0.355526	2.63518	2.25116
PC_(36:5)	780.554	3.627	0	1.95325	1.56254	1.81576	1.73172	1.76479	1.71714	1.89935	1.68591	1.92291	1.65647	1.77218	1.71	0.300095	0.442802	1.66097	1.19807	0.23974	0.474183	1.25627	1.56813	0.339676	0.278527	1.15426	1.50902	0.173395	0.125211	1.00967	0.785823	0.175214	0.100746	0.643317	0.448094	0.0735911	0.106153	0.777245	0.751603
PC_(37:1)	802.632	5.244	0	0.194271	0.184619	0.185601	0.208514	0.203769	0.181852	0.196993	0.184495	0.182571	0.196755	0.190298	0.180204	0.0202502	0.0210233	0.00700555	0.0425821	0.0553283	0.0210556	0.0116443	0.00974273	0.0221513	0.0694659	0.0235306	0.00543504	0.0754195	0.0663609	0.0520874	0.0888367	0.103155	0.0994252	0.0652826	0.0833919	0.0908649	0.109231	0.081225	0.0844422
PC_(37:2)	800.616	4.873	0	0.459626	0.449534	0.421475	0.470746	0.463039	0.442841	0.434221	0.45478	0.415369	0.434277	0.438793	0.464019	0.184604	0.168914	0.07615	0.177275	0.285151	0.168755	0.0912435	0.102446	0.193387	0.322118	0.104402	0.0767699	0.34397	0.353183	0.293434	0.401158	0.44489	0.388356	0.300706	0.365326	0.347577	0.371632	0.361873	0.324277
PC_(37:3)	798.601	4.49	0	0.113391	0.0985228	0.0860224	0.102365	0.112535	0.103328	0.107044	0.101465	0.107251	0.109813	0.111863	0.105485	0.0209545	0.0276224	0.00977314	0.0101471	0.0215369	0.00822745	0.00904546	0.0111693	0.0186057	0.0416726	0.0141017	0.00752117	0.0467604	0.0344352	0.0644771	0.0658463	0.0491163	0.0493983	0.0560597	0.0328426	0.0355032	0.0784524	0.0575642	0.0653173
PC_(37:4)	796.585	4.339	0	0.159179	0.154216	0.156792	0.131311	0.166706	0.147252	0.169333	0.15372	0.155403	0.165103	0.160223	0.184713	0.00595958	0.0259704	0.0925623	0.0728189	0	0	0.0931812	0.11214	0	0.00609372	0.0510739	0.117273	0.0181903	0.00836532	0.0971518	0.0879712	0.0118431	0.00374698	0.0621343	0.0463542	0.00397429	0.00798621	0.0736918	0.0680302
PC_(38:1)	816.641	5.457	0	0.182985	0.17606	0.190355	0.199036	0.184577	0.185328	0.171679	0.200342	0.175148	0.167774	0.196217	0.171481	0.0164659	0.0356384	0.0083128	0.0200847	0.0307231	0.0187114	0.0206231	0.0135716	0.0199903	0.053357	0.0099067	0	0.0792975	0.0754667	0.0795531	0.0771723	0.10718	0.0948749	0.0638548	0.0819081	0.100218	0.100016	0.0797901	0.0523215
PC_(38:2)	814.631	5.087	13478	1.18606	1.10024	1.15515	1.23251	1.20939	1.17042	1.04949	1.13349	1.06993	1.07527	1.11144	0.998946	0.775421	0.714642	0.349344	0.413861	0.680573	0.610537	0.328369	0.32184	0.761209	0.673774	0.301232	0.219116	1.03587	1.08167	1.01639	0.750139	0.897439	0.901196	0.769617	0.968524	1.04065	0.724458	0.641455	0.699355
PC_(38:3)	812.616	4.733	0	0.671293	0.535153	0.667319	0.561313	0.664343	0.63873	0.697912	0.653456	0.690635	0.635067	0.612483	0.661436	0.327092	0.310395	0.155764	0.245551	0.381017	0.268007	0.163598	0.146443	0.341533	0.328006	0.163689	0.113514	0.630135	0.696616	0.60142	0.506761	0.623264	0.647455	0.465484	0.543557	0.588503	0.670452	0.475491	0.444412
PC_(38:4)	810.6	4.621	106582	1.527	1.6032	1.68931	1.43685	1.47257	1.39803	1.7007	1.62437	1.69295	1.77475	1.62353	1.8333	0.473104	0.360068	0.241283	0.687983	0.906685	0.670717	0.227152	0.20057	0.504275	1.37516	0.443683	0.278588	0.665114	0.704504	0.626574	1.46212	1.35336	1.38809	0.704555	0.862461	0.823396	2.32208	1.45954	1.24457
PC_(38:5)	808.585	4.299	0	0.568534	0.646179	0.661271	0.53412	0.628304	0.627078	0.676048	0.682298	0.618309	0.658835	0.746535	0.707746	0.00357016	0.0612563	0.439401	0.339856	0.015073	0.0645718	0.354649	0.472272	0.043905	0.0157272	0.255956	0.640208	0.0799708	0.0653366	0.468539	0.414063	0.0423632	0.0128508	0.269656	0.217515	0.00012391	0.00786339	0.342439	0.307421
PC_(40:2)	842.663	5.482	32181	0.136774	0.136688	0.14518	0.155109	0.146085	0.143706	0.129053	0.146527	0.131125	0.12461	0.141844	0.121681	0.119765	0.156571	0.0118144	0.0314819	0.0470254	0.0847092	0.0478152	0.0333687	0.0386237	0.0730597	0.0374708	0.006443	0.109473	0.112076	0.0987507	0.0794054	0.112586	0.107586	0.0919922	0.109193	0.114941	0.104024	0.0740505	0.0701059
PC_(40:4)	838.632	4.981	0	0.27177	0.225983	0.440628	0.303788	0.249493	0.457938	0.192173	0.256184	0.407229	0.463897	0.44636	0.453202	0.0438784	0.0571695	0.0375319	0.0819832	0.273941	0.0423994	0.0437133	0.0317505	0.0489619	0.303276	0.0321473	0.0415722	0.0960959	0.126426	0.0709428	0.128753	0.210293	0.118598	0.113262	0.143788	0.140618	0.412082	0.181303	0.18101
PC_(40:6)	834.601	4.517	0	0.590145	0.58636	0.562219	0.581189	0.610812	0.550114	0.557592	0.602504	0.592336	0.629221	0.628763	0.647585	0.136206	0.115603	0.056116	0.243558	0.244495	0.170024	0.0625656	0.0625315	0.149044	0.436601	0.114202	0.0914331	0.198134	0.23054	0.171829	0.434905	0.429918	0.453651	0.225562	0.251538	0.26832	0.771909	0.477923	0.451136
PC_(40:7)	832.582	4.42	0	0.0160223	0.00384412	0.0132038	0.0104702	0.0159387	0.017015	0.0194814	0.0127901	0.0168048	0.0124722	0.014366	0.0221774	0.00021694	0	0	0	0	0	3.94854e-05	4.04624e-05	0	0.00840173	0	0	0.0421021	0.0312136	0.0548949	0.0240846	0.0514103	0.022915	0.0141955	0.0370932	0.0256085	0.0316668	0.014381	0.026451
CL_(66:03)	1373.95	6.526	0	3.11789	2.92662	3.52808	2.72951	2.93892	3.14323	3.19314	2.71414	2.82943	2.81148	3.25226	2.73654	0	0	0	0	0	0	0	0	0	0	0	0	4.01945	4.23442	5.20344	3.31139	3.6287	3.89062	4.37488	4.39539	4.31333	2.20767	2.43079	3.33203
CL_(66:04)	1371.93	6.363	0	2.58633	2.69029	2.55634	2.6454	2.24102	1.99053	2.2562	2.34425	2.34006	2.2932	1.68889	1.77768	0	0	0	0	0	0	0	0	0	0	0	0	5.05711	4.12335	4.81714	2.84156	2.93374	2.96605	3.16771	3.41578	3.16429	2.1261	1.62507	2.49273
CL_(68:02)	1403.99	6.861	0	4.61706	5.272	5.03623	5.04773	4.23166	4.56602	5.29657	4.7867	5.64618	5.0667	4.88753	5.30481	0	0	0	0	0	0	0	0	0	0	0	0	3.78559	3.81017	3.62018	5.04698	4.57988	4.56197	3.8589	3.88733	3.66324	5.25691	5.25377	3.59742
CL_(68:03)	1401.98	6.704	0	5.24866	5.54066	5.3907	4.77188	5.44518	5.43561	5.38144	5.09149	5.15549	5.08391	5.00746	5.44478	0	9.82656	0	0	0	0	0	0	0	6.26427	0	0	6.06673	6.61931	6.15047	6.20695	6.3911	5.83265	5.8904	5.60915	6.23117	7.74644	6.19399	6.4788
CL_(68:04)	1399.96	6.54	0	15.8269	15.4374	16.9734	15.0074	15.2947	15.134	15.3429	14.9692	14.386	14.2322	15.7027	14.3136	50.0998	50.7266	41.9361	15.9559	35.2613	0	49.0469	53.3096	83.2467	28.2744	55.7372	42.0509	20.7426	21.5138	24.742	17.8079	17.7945	18.3893	18.8444	20.583	20.4392	12.5766	15.312	15.4352
CL_(68:05)	1397.95	6.395	0	5.57225	5.92995	5.30902	6.07488	5.46149	4.88865	5.25085	5.36626	5.49154	5.48468	5.04813	4.30275	0	0	0	16.0205	7.87616	0	0	4.08936	0	7.44621	11.1581	0	6.73301	6.09769	6.80281	6.5067	5.96376	6.62943	5.95975	5.17205	5.70156	4.88109	5.22842	6.48421
CL_(69:04)	1413.98	6.63	0	3.4183	3.23241	3.46825	3.88024	4.01075	3.86072	3.59777	3.30199	3.83906	3.3934	3.68435	3.46757	0	0	0	0	0	0	0	0	0	0	0	0	3.64683	3.39527	2.6131	3.09132	3.48919	2.99141	3.84482	3.30954	3.49343	2.81898	3.8171	2.8936
CL_(69:05)	1411.96	6.488	0	1.68715	1.91197	2.31514	2.26035	2.07431	2.02084	1.87195	1.91327	1.77561	2.65755	2.61694	2.17952	0	0	0	0	0	0	0	0	0	0	0	0	1.51313	1.22381	1.0211	1.43866	0.882111	1.47194	1.56087	1.77337	1.65668	1.43541	1.49699	1.90985
CL_(70:03)	1430.01	6.866	0	3.45779	3.47621	3.50604	4.04855	3.29396	3.5931	3.66206	3.79983	4.13382	3.44379	3.68678	4.03511	0	0	0	0	0	0	0	0	0	0	0	0	3.14759	2.90829	3.04879	3.2208	3.67008	2.9953	2.88629	2.78927	2.96235	4.12175	3.51539	3.25431
CL_(70:04)	1428	6.717	0	14.6985	14.8656	13.7997	13.0609	14.4143	14.7172	13.8636	14.8665	13.9325	13.4897	13.1257	14.2283	49.9002	39.4468	49.9917	38.4821	37.2984	100	50.9531	32.6928	16.7533	32.6536	33.1047	57.9491	16.2015	16.5326	15.6221	17.2897	17.2023	17.0088	16.9929	15.7973	16.6407	20.3777	16.5664	18.0777
CL_(70:07)	1421.94	6.541	0	3.50058	2.81762	3.31964	2.93355	3.42732	3.07324	3.5282	3.02662	3.09058	3.00422	3.02593	2.87284	0	0	0	0	0	0	0	0	0	0	0	0	3.34128	3.97021	3.66285	2.54456	2.72144	3.14863	3.86871	3.86075	3.33182	1.60713	1.73978	1.891
CL_(71:04)	1442.02	6.793	0	1.56759	1.77549	1.89819	2.03554	1.99856	1.92242	1.63842	2.07099	1.82254	2.39178	1.98344	1.77781	0	0	0	0	0	0	0	0	0	0	0	0	0.7912	1.28873	0.445108	1.45558	0.797588	1.55116	0.709871	0.963943	1.82327	1.7924	2.03474	1.36464
CL_(71:05)	1440	6.651	0	3.28382	3.09208	3.33073	3.6147	3.75336	3.53665	3.56495	3.28909	3.61824	3.74503	4.04427	4.01004	0	0	0	0	0	0	0	0	0	0	0	0	1.89674	1.90583	1.54274	2.79004	2.98071	2.62556	2.96466	2.12765	2.41344	3.64826	3.92852	3.4892
CL_(72:04)	1456.03	6.88	11339	4.45964	4.57236	4.55004	5.26319	4.27866	4.17036	5.02807	4.45076	4.82442	5.06591	4.7912	4.97172	0	0	0	0	0	0	0	0	0	0	0	0	4.09268	3.97868	4.04952	4.06094	4.38787	4.15187	4.63278	4.40577	4.43566	3.62827	5.46969	4.05943
CL_(72:05)	1454.01	6.737	0	10.2959	10.6177	10.0476	10.7414	10.8216	11.5032	10.598	11.6924	10.4942	11.8566	11.0986	11.912	0	0	8.07217	29.5415	19.5641	0	0	9.9082	0	25.3616	0	0	8.62406	8.41163	7.64649	12.2151	12.204	12.1466	10.2852	10.0226	9.36816	15.6815	13.9215	15.7741
CL_(72:07)	1449.98	6.718	0	3.56408	3.47514	3.414	3.46141	3.65677	3.80696	3.58837	3.7582	3.33527	3.42519	3.09882	3.26909	0	0	0	0	0	0	0	0	0	0	0	0	3.16562	2.8676	2.90048	2.13209	2.90063	2.24233	2.91301	3.10517	2.78575	2.72275	1.79837	2.42429
CL_(72:08)	1447.96	6.569	0	5.72385	5.05946	4.81297	5.02242	5.08463	5.21453	5.20387	5.05115	5.51358	5.12394	5.44967	5.35276	0	0	0	0	0	0	0	0	0	0	0	0	3.50089	3.56613	3.67423	3.7279	3.82412	3.55368	3.85981	4.27109	3.69743	2.86951	3.81023	3.15506
CL_(72:09)	1445.95	6.424	0	1.58936	1.49029	1.5684	1.52038	1.69227	1.31684	1.43775	1.57886	1.64966	1.54657	1.50262	1.40059	0	0	0	0	0	0	0	0	0	0	0	0	0.85241	0.631524	0.394073	0.722814	0.384139	0.893641	0.529128	0.863317	0.807972	1.10623	0.942034	0.959146
CL_(74:08)	1475.99	6.737	0	2.44393	2.64485	2.41659	2.57312	2.79538	2.92329	2.77161	2.75987	2.8453	2.63052	2.68783	2.9952	0	0	0	0	0	0	0	0	0	0	0	0	1.38052	1.63805	1.02107	1.49336	1.84254	1.35109	1.7074	2.22923	1.85143	1.25943	1.8191	1.46196
CL_(74:09)	1473.98	6.594	0	3.34042	3.17196	2.75898	3.30745	3.08526	3.18256	2.92436	3.16851	3.27647	3.25363	3.61691	3.64733	0	0	0	0	0	0	0	0	0	0	0	0	1.4411	1.28287	1.02231	2.09568	1.42163	1.59789	1.14854	1.41822	1.21909	2.13589	3.09617	1.46533
		Total amount PE		100	100	100	100	100	100	100	100	100	100	100	100	100	100	100	100	100	100	100	100	100	100	100	100	100	100	100	100	100	100	100	100	100	100	100	100
		Total amount PC		100	100	100	100	100	100	100	100	100	100	100	100	100	100	100	100	100	100	100	100	100	100	100	100	100	100	100	100	100	100	100	100	100	100	100	100
		Total amount CL		100	100	100	100	100	100	100	100	100	100	100	100	100	100	100	100	100	100	100	100	100	100	100	100	100	100	100	100	100	100	100	100	100	100	100	100

## Sheet: Data S3
Raw peak area
Analyte	m/z [M+H]+	Average Rt(min)	Cell process blank	Wild-type replicate 1	Wild-type replicate 2	Wild-type replicate 3	YJR116w KO replicate 1	YJR116w KO replicate 2	YJR116w KO replicate 3	YPR114w KO replicate 1	YPR114w KO replicate 2	YPR114w KO replicate 3
PE_(32:1)	690.506	4.229	0	318173120	359734336	317027840	444638272	370769184	342360416	499816704	575852224	526614112
PE_(32:2)	688.491	3.639	0	802773568	880020544	814107904	1085635840	888751168	905099520	735574976	755888192	702153216
PE_(34:1)	718.541	4.784	0	215954368	245605840	210555552	288760992	225107088	211707632	249564528	255384704	251779280
PE_(34:2)	716.522	4.303	0	436041600	451340288	408349152	609584320	475786176	490827776	377948288	348353088	348828320
PE_(36:1)	746.57	4.751	0	46382340	49498640	43937676	55858844	44048576	40472448	58747592	62910752	59264692
PE_(36:2)	744.554	4.265	0	154522528	163915728	143914752	228022304	260734608	171144640	165093632	125370600	114644632
PE 33:1(d7)	711.566	4.501	112806552	104827520	113827048	108961264	124510512	108203392	128357152	118221624	115676784	120014872
Internal standard - 50 ng per sample				50 ng =	0.0702675	nmol
PC_(28:1)	676.492	2.281	0	452704320	500408000	418124992	617843648	548318080	575699136	447053440	471270176	431168800
PC_(30:1)	704.523	3.296	16469	538845952	591820544	477046208	598082944	494932416	482319264	1009902336	1177810560	884099712
PC_(30:2)	702.507	2.494	521	208988864	231724144	214751152	312330848	264160368	251533008	323027072	352175776	304580352
PC_(32:1)	732.554	4.075	612854	931262144	1038193472	904912512	1007927168	824943744	832485824	1366793856	1499755008	1354272128
PC_(32:2)	730.538	3.44	0	5367843328	5865719296	5421139456	7104343552	5917621760	6087370240	5681293824	6295689728	5851282944
PC_(34:1)	760.585	4.666	587960	313514240	305167840	286037568	351900448	284372672	283161248	329533632	362440928	363531200
PC_(34:2)	758.569	4.156	303850	2425377792	2848493312	2499367424	3518088192	2898999552	2716477696	2283416064	2353267712	2204426496
PC_(36:1)	788.617	5.136	357008	25823984	25954238	24788946	35359740	27595056	27715980	26735496	25175090	25342610
PC_(36:2)	786.6	4.709	44336	134415984	130028360	125540288	150197712	112262928	107942432	245089696	244996336	238704000
PC 33:1(d7)	753.613	4.36	10096751616	9736718336	9991345152	9558656000	9454419968	9512983552	10104527872	10007118848	10167134208	10465758208
Internal standard - 1600 ng per sample				1600 ng =	2.1231	nmol
Amount in nmol
Analyte	m/z [M+H]+	Average Rt(min)	Cell process blank	Wild-type replicate 1	Wild-type replicate 2	Wild-type replicate 3	YJR116w KO replicate 1	YJR116w KO replicate 2	YJR116w KO replicate 3	YPR114w KO replicate 1	YPR114w KO replicate 2	YPR114w KO replicate 3
PE_(32:1)	690.506	4.229	0	0.213276	0.222071	0.204447	0.250932	0.240778	0.187421	0.297077	0.3498	0.308327
PE_(32:2)	688.491	3.639	0	0.538112	0.543253	0.525006	0.612679	0.577157	0.495485	0.437205	0.459162	0.411104
PE_(34:1)	718.541	4.784	0	0.144758	0.151617	0.135784	0.162962	0.146185	0.115897	0.148334	0.155133	0.147414
PE_(34:2)	716.522	4.303	0	0.292285	0.278621	0.263338	0.344019	0.308977	0.268698	0.224642	0.211606	0.204236
PE_(36:1)	746.57	4.751	0	0.0310908	0.0305564	0.0283348	0.0315239	0.0286052	0.0221561	0.0349179	0.038215	0.0346989
PE_(36:2)	744.554	4.265	0	0.103579	0.101188	0.0928085	0.128684	0.169322	0.093691	0.0981269	0.076156	0.0671233
PC_(28:1)	676.492	2.281	0	0.0987127	0.106334	0.0928711	0.138744	0.122373	0.120962	0.0948466	0.0984108	0.0874677
PC_(30:1)	704.523	3.296	16469	0.117496	0.125758	0.105958	0.134307	0.110459	0.101342	0.21426	0.245951	0.17935
PC_(30:2)	702.507	2.494	521	0.0455703	0.0492401	0.0476991	0.0701376	0.0589552	0.0528506	0.0685332	0.0735414	0.0617877
PC_(32:1)	732.554	4.075	612854	0.203063	0.22061	0.200993	0.226342	0.184111	0.174917	0.289978	0.313179	0.27473
PC_(32:2)	730.538	3.44	0	1.17046	1.24643	1.20411	1.59537	1.32069	1.27904	1.20534	1.31467	1.187
PC_(34:1)	760.585	4.666	587960	0.0683622	0.0648464	0.0635327	0.0790235	0.0634662	0.0594962	0.0699136	0.075685	0.0737466
PC_(34:2)	758.569	4.156	303850	0.528857	0.605289	0.555142	0.790029	0.646997	0.57077	0.484448	0.49141	0.447194
PC_(36:1)	788.617	5.136	357008	0.00563095	0.00551513	0.00550595	0.00794045	0.00615865	0.00582352	0.00567218	0.00525707	0.00514105
PC_(36:2)	786.6	4.709	44336	0.0293096	0.0276303	0.0278842	0.0337287	0.0250548	0.0226802	0.0519981	0.0511602	0.0484239
			Total PE	1.3231	1.32731	1.24972	1.5308	1.47102	1.18335	1.2403	1.29007	1.1729
			Total PC	2.26747	2.45165	2.30369	3.07562	2.53827	2.38788	2.48499	2.66926	2.36484
Molar percentage
Analyte	m/z [M+H]+	Average Rt(min)	Cell process blank	Wild-type replicate 1	Wild-type replicate 2	Wild-type replicate 3	YJR116w KO replicate 1	YJR116w KO replicate 2	YJR116w KO replicate 3	YPR114w KO replicate 1	YPR114w KO replicate 2	YPR114w KO replicate 3
PE_(32:1)	690.506	4.229	0	16.1194	16.7309	16.3594	16.3922	16.3681	15.8382	23.952	27.1148	26.2875
PE_(32:2)	688.491	3.639	0	40.6705	40.929	42.01	40.0234	39.2351	41.8715	35.2499	35.592	35.0501
PE_(34:1)	718.541	4.784	0	10.9408	11.4229	10.8652	10.6456	9.93764	9.79397	11.9595	12.0251	12.5683
PE_(34:2)	716.522	4.303	0	22.0909	20.9914	21.0718	22.4731	21.0042	22.7066	18.1119	16.4027	17.4128
PE_(36:1)	746.57	4.751	0	2.34984	2.30214	2.26729	2.05931	1.94458	1.87233	2.81527	2.96224	2.95838
PE_(36:2)	744.554	4.265	0	7.82849	7.62358	7.42635	8.40635	11.5105	7.91745	7.91154	5.90324	5.72283
PC_(28:1)	676.492	2.281	0	4.35344	4.33723	4.0314	4.5111	4.82114	5.06568	3.81678	3.68682	3.69867
PC_(30:1)	704.523	3.296	16469	5.18182	5.12953	4.59949	4.36682	4.35174	4.24401	8.62218	9.21418	7.58402
PC_(30:2)	702.507	2.494	521	2.00974	2.00844	2.07055	2.28044	2.32266	2.21328	2.75789	2.75512	2.61276
PC_(32:1)	732.554	4.075	612854	8.9555	8.99842	8.72482	7.35924	7.2534	7.32519	11.6692	11.7328	11.6173
PC_(32:2)	730.538	3.44	0	51.62	50.8404	52.2685	51.8714	52.0313	53.5638	48.5048	49.2521	50.1937
PC_(34:1)	760.585	4.666	587960	3.01491	2.64501	2.75786	2.56935	2.50037	2.49158	2.81344	2.83543	3.11846
PC_(34:2)	758.569	4.156	303850	23.3237	24.689	24.0979	25.6868	25.4897	23.9028	19.495	18.41	18.9101
PC_(36:1)	788.617	5.136	357008	0.248337	0.224955	0.239005	0.258174	0.242632	0.243878	0.228258	0.196948	0.217395
PC_(36:2)	786.6	4.709	44336	1.29261	1.12701	1.21041	1.09665	0.987082	0.949804	2.09249	1.91664	2.04766
			Total PE	100	100	100	100	100	100	100	100	100
			Total PC	100	100	100	100	100	100	100	100	100
	Double bonds	PE	1	29.4101	30.456	29.4919	29.0971	28.2503	27.5045	38.7268	42.1021	41.8142
			2	70.5899	69.544	70.5081	70.9029	71.7497	72.4955	61.2732	57.8979	58.1858
		PC	1	21.754	21.3351	20.3526	19.0647	19.1693	19.3703	27.1498	27.6662	26.2358
			2	78.246	78.6649	79.6474	80.9353	80.8307	80.6297	72.8502	72.3338	73.7642

## Sheet: Data S4
Raw peak area
Analyte	m/z [M-H]-	Average Rt(min)	Cell process blank	HeLa Wild-Type poolReplicate 1	HeLa Wild-Type poolReplicate 2	HeLa Wild-Type poolReplicate 3	HeLa CLN8 KO poolReplicate 1	HeLa CLN8 KO poolReplicate 2	HeLa CLN8 KO poolReplicate 3	HeLa CLN8 KO pool + EV Replicate 1	HeLa CLN8 KO pool + EV Replicate 2	HeLa CLN8 KO pool + EV Replicate 3	HeLa CLN8 KO pool + CLN8-HA Replicate 1	HeLa CLN8 KO pool + CLN8-HA Replicate 2	HeLa CLN8 KO pool + CLN8-HA Replicate 3	U-2OS Wild-Type poolReplicate 1	U-2OS Wild-Type poolReplicate 2	U-2OS Wild-Type poolReplicate 3	U-2OS CLN8 KO poolReplicate 1	U-2OS CLN8 KO poolReplicate 2	U-2OS CLN8 KO poolReplicate 3	U-2OS CLN8 KO pool + EV Replicate 1	U-2OS CLN8 KO pool + EV Replicate 2	U-2OS CLN8 KO pool + EV Replicate 3	U-2OS CLN8 KO pool + CLN8-HA Replicate 1	U-2OS CLN8 KO pool + CLN8-HA Replicate 2	U-2OS CLN8 KO pool + CLN8-HA Replicate 3
BMP 34:2	745.503	2.327	0	1830419	1539290	1535970	0	0	0	0	0	0	1631100	2520030	2373670	18958	259	180	0	0	0	0	0	0	2301	9628	30394
BMP 36:2	773.534	3.313	0	71123808	60183472	54223372	543666	539528	430334	707938	146262	667968	51283868	105051336	88348416	3396206	3335254	3578183	63260	0	0	217484	187904	118068	3420481	3200877	2762325
BMP 36:3	771.518	2.713	0	2906306	2550102	2366797	0	0	0	0	0	0	1719538	1865636	1512580	57908	27463	38231	0	0	0	0	0	0	11899	6007	907
BMP 38:3	799.549	3.381	0	13129635	12113197	11693489	0	0	23319	36951	21277	0	6637518	10371875	9469378	261759	555745	223825	12571	0	0	0	0	6766	105594	182156	170817
BMP 38:4	797.533	2.953	0	6910788	5090326	5875093	0	0	0	340	36801	327	1609280	5362807	5965469	618843	681118	784039	0	14659	0	0	0	51756	504812	413518	512075
BMP 38:6	793.502	2.089	0	671076	634793	605815	0	0	0	0	0	0	878549	1117615	1033498	248288	318636	273520	0	0	0	3361	0	0	103590	78598	83968
BMP 40:5	823.549	3.323	0	1954111	2035890	1516693	0	0	26585	0	0	0	2714428	5284445	4663854	496687	428800	526690	0	0	0	0	0	30087	678037	664574	580164
BMP 40:6	821.533	2.524	0	797036	761193	711521	0	0	0	0	0	0	1604960	2481894	2384133	447526	535998	508443	0	0	0	0	0	0	247516	279535	276520
BMP 40:7	819.519	2.227	0	8300046	7493752	7127820	0	0	0	0	0	0	6854895	9582014	9465958	3101120	3403230	3378016	0	0	0	0	0	0	438028	326473	230026
BMP 40:8	817.502	1.661	0	1013776	904129	877333	0	0	0	0	0	0	551979	865731	877602	643779	805736	678969	0	0	0	0	0	0	12010	8173	39393
BMP 42:10	841.501	1.535	0	187815	191417	169806	0	0	0	0	0	0	690748	1068848	1272798	592213	922316	541853	0	0	0	0	0	0	110212	166	15616
BMP 42:6	849.564	3.345	0	1150046	1026520	1162444	0	0	0	0	0	0	1008758	1827754	1828419	151210	193422	142884	0	0	0	0	0	0	20419	14798	41612
BMP 42:8	845.533	2.446	0	970067	1045017	791084	0	0	0	3439	0	11059	359372	518100	504894	335478	371553	389473	0	0	0	0	0	0	23885	18191	19188
BMP 44:10	869.534	2.105	0	120956	140326	131333	0	0	0	0	0	0	217735	308690	328291	286382	321327	328503	0	0	0	0	0	0	20008	2738	10992
BMP 44:12	865.503	1.441	0	4892720	4586526	4148714	2591	0	0	0	0	0	1937128	3415144	3449728	11467907	11717898	12152352	31977	19987	44667	31599	17339	75023	375884	287661	352193
PG 33:1(d7)	740.547	3.305	58179372	234161328	211021072	205986224	197240320	250052928	172834704	190992048	143600304	228833056	94953104	185740576	159465584	159566560	128791768	155825040	118982608	141595264	167940016	160905456	163632320	149620416	161678352	140250176	121938928
Internal standard - 187.5 ng per sample				187.5 ng =	0.253191	nmol
Amount in nmol
Analyte	m/z [M-H]-	Average Rt(min)	Cell process blank	HeLa Wild-Type poolReplicate 1	HeLa Wild-Type poolReplicate 2	HeLa Wild-Type poolReplicate 3	HeLa CLN8 KO poolReplicate 1	HeLa CLN8 KO poolReplicate 2	HeLa CLN8 KO poolReplicate 3	HeLa CLN8 KO pool + EV Replicate 1	HeLa CLN8 KO pool + EV Replicate 2	HeLa CLN8 KO pool + EV Replicate 3	HeLa CLN8 KO pool + CLN8-HA Replicate 1	HeLa CLN8 KO pool + CLN8-HA Replicate 2	HeLa CLN8 KO pool + CLN8-HA Replicate 3	U-2OS Wild-Type poolReplicate 1	U-2OS Wild-Type poolReplicate 2	U-2OS Wild-Type poolReplicate 3	U-2OS CLN8 KO poolReplicate 1	U-2OS CLN8 KO poolReplicate 2	U-2OS CLN8 KO poolReplicate 3	U-2OS CLN8 KO pool + EV Replicate 1	U-2OS CLN8 KO pool + EV Replicate 2	U-2OS CLN8 KO pool + EV Replicate 3	U-2OS CLN8 KO pool + CLN8-HA Replicate 1	U-2OS CLN8 KO pool + CLN8-HA Replicate 2	U-2OS CLN8 KO pool + CLN8-HA Replicate 3
BMP 34:2	745.503	2.327	0	0.00197918	0.0018469	0.00188796	0	0	0	0	0	0	0.00434931	0.00343517	0.00376879	3.00815e-05	5.09167e-07	2.92472e-07	0	0	0	0	0	0	3.60341e-06	1.73813e-05	6.31094e-05
BMP 36:2	773.534	3.313	0	0.076904	0.0722105	0.0666496	0.000697887	0.0005463	0.000630411	0.000938488	0.000257884	0.00073907	0.136748	0.1432	0.140275	0.00538891	0.00655677	0.00581399	0.000134615	0	0	0.00034222	0.000290747	0.000199798	0.00535654	0.00577849	0.00573563
BMP 36:3	771.518	2.713	0	0.0031425	0.00305971	0.00290919	0	0	0	0	0	0	0.00458513	0.00254313	0.0024016	9.18852e-05	5.39894e-05	6.21194e-05	0	0	0	0	0	0	1.86341e-05	1.08443e-05	1.88328e-06
BMP 38:3	799.549	3.381	0	0.0141967	0.0145339	0.0143732	0	0	3.41608e-05	4.89846e-05	3.75149e-05	0	0.0176989	0.0141384	0.015035	0.000415345	0.00109254	0.000363681	2.67507e-05	0	0	0	0	1.14496e-05	0.000165362	0.000328843	0.000354681
BMP 38:4	797.533	2.953	0	0.00747242	0.00610757	0.00722147	0	0	0	4.50726e-07	6.48863e-05	3.61808e-07	0.00429113	0.00731028	0.00947167	0.000981946	0.00133901	0.00127394	0	2.62123e-05	0	0	0	8.75828e-05	0.000790545	0.000746517	0.00106326
BMP 38:6	793.502	2.089	0	0.000725614	0.00076165	0.000744648	0	0	0	0	0	0	0.00234264	0.00152347	0.00164094	0.00039397	0.000626406	0.000444427	0	0	0	5.28867e-06	0	0	0.000162224	0.000141892	0.000174349
BMP 40:5	823.549	3.323	0	0.00211292	0.00244274	0.00186427	0	0	3.89453e-05	0	0	0	0.00723799	0.00720347	0.00740503	0.000788115	0.000842977	0.000855789	0	0	0	0	0	5.0914e-05	0.00106182	0.00119974	0.00120464
BMP 40:6	821.533	2.524	0	0.00086181	0.000913309	0.000874578	0	0	0	0	0	0	0.00427961	0.00338318	0.00378541	0.000710109	0.00105372	0.000826141	0	0	0	0	0	0	0.000387615	0.00050464	0.00057416
BMP 40:7	819.519	2.227	0	0.00897458	0.0089913	0.00876128	0	0	0	0	0	0	0.0182785	0.0130617	0.0150296	0.00492069	0.0066904	0.00548875	0	0	0	0	0	0	0.00068596	0.000589376	0.000477621
BMP 40:8	817.502	1.661	0	0.00109616	0.00108481	0.00107839	0	0	0	0	0	0	0.00147185	0.00118012	0.00139341	0.00102151	0.00158399	0.00110322	0	0	0	0	0	0	1.88079e-05	1.47546e-05	8.17948e-05
BMP 42:10	841.501	1.535	0	0.000203079	0.00022967	0.00020872	0	0	0	0	0	0	0.00184187	0.00145699	0.00202088	0.000939691	0.00181318	0.000880427	0	0	0	0	0	0	0.000172594	2.99677e-07	3.24247e-05
BMP 42:6	849.564	3.345	0	0.00124351	0.00123166	0.00142884	0	0	0	0	0	0	0.00268984	0.00249149	0.00290307	0.000239932	0.000380248	0.000232164	0	0	0	0	0	0	3.19765e-05	2.67146e-05	8.64023e-05
BMP 42:8	845.533	2.446	0	0.0010489	0.00125385	0.000972374	0	0	0	4.55896e-06	0	1.22362e-05	0.000958261	0.000706246	0.000801645	0.000532318	0.000730435	0.000632833	0	0	0	0	0	0	3.74044e-05	3.28399e-05	3.98416e-05
BMP 44:10	869.534	2.105	0	0.000130786	0.000168369	0.00016143	0	0	0	0	0	0	0.000580588	0.000420789	0.000521244	0.000454415	0.000631696	0.000533766	0	0	0	0	0	0	3.13329e-05	4.94287e-06	2.28236e-05
BMP 44:12	865.503	1.441	0	0.00529035	0.00550309	0.00509946	3.32599e-06	0	0	0	0	0	0.00516533	0.00465534	0.0054773	0.0181966	0.0230362	0.0197457	6.80461e-05	3.57394e-05	6.73413e-05	4.97223e-05	2.6829e-05	0.000126956	0.000588641	0.00051931	0.000731286
		Total BMP		0.125382	0.120339	0.114235	0.000701213	0.0005463	0.000703517	0.000992483	0.000360286	0.000751668	0.212519	0.20671	0.211931	0.0351056	0.046432	0.0382572	0.000229412	6.19517e-05	6.73413e-05	0.000397231	0.000317576	0.0004767	0.00951306	0.00991659	0.0106439
